# Supplementary material for: Knowledge and beliefs regarding cervical cancer screening and HPV vaccination among urban and rural women in León, Nicaragua
Source: PeerJ. 2017 Oct 25;5:e3871. doi: 10.7717/peerj.3871 (PMC5660604; doi:10.7717/peerj.3871)
Supplement: Supplemental Information 3 [file peerj-05-3871-s003.do]

 use "/Users/CarolineTangoren/Box Sync/Nica Quantitative Data -- Clean.dta"
*Quantifying data
*dropping extra activated cells when imported from excel
drop in 237/913
*dropping unasnwered questions for paprequire
drop if mi(paprequire)
*dropping unanswered questions for vaccine7
drop if mi(vaccine7)

*code urban vs. rural, gives rur1 = 1 when rural, rur2 = 1 when urban
tabulate rural, gen(rur)

*turn age from string to numerical data
destring age, gen(age2)

*recode education
gen edu =.
replace edu = 0 if education == "Sin estudios"
replace edu = 0 if education == "Preescolar"
replace edu = 1 if education == "La escuela primaria incompleta"
replace edu = 1 if education == "La escuela primaria completa"
replace edu = 2 if education == "La escuela secundaria incompleta"
replace edu = 2 if education == "La escuela secundaria completa"
replace edu = 3 if education == "La educaciÌ_n universitaria incompleta"
replace edu = 3 if education == "La educaciÌ_n universitaria completa"
replace edu = 4 if education == "TÌ_tulo de posgrado"

*recode income
gen inc =.
replace inc = 1 if income == "Pobre"
replace inc = 2 if income == "Solo lo suficiente"
replace inc = 3 if income == "Viviendo con comodidad"
replace inc = 4 if income == "Adinerado"

*recode direct contact
gen dircon =.
replace dircon = 1 if directcontact == "SÌ_"
replace dircon = 0 if directcontact == "No"
replace dircon = 0 if directcontact == "No sabe"
replace dircon = 0 if directcontact == ""

*knowledge index recoding
*recode paplocation
gen paplocation2 =.
replace paplocation2 = 1 if paplocation == "Muy en desacuerdo"
replace paplocation2 = 1 if paplocation == "Algo en desacuerdo"
replace paplocation2 = 0 if paplocation == "Muy de acuerdo"
replace paplocation2 = 0 if paplocation == "Algo de acuerdo"

*recode of paprequire
gen paprequire2 =.
*should be 18 observations with 0
replace paprequire2 = 0 if paprequire == "No hay requisitos"
*should be 23 observations with .25
replace paprequire2 = .25 if paprequire == "No estar menstruando"
replace paprequire2 = .25 if paprequire == "No hacerte lavado o ducha vaginal previo"
replace paprequire2 = .25 if paprequire == "No haber tenido relaciones sexuales tres dÌ_as antes del examen"
*should be 38 observations with .5
replace paprequire2 = .5 if paprequire == "No aplicarte ningÌ¼n medicamento, jalea, pomadas, cremas, Ì_vulos etc. previo a realizarte la prueba,No haber tenido relaciones sexuales tres dÌ_as antes del examen"
replace paprequire2 = .5 if paprequire == "No estar menstruando,No haber tenido relaciones sexuales tres dÌ_as antes del examen"
replace paprequire2 = .5 if paprequire == "No hacerte lavado o ducha vaginal previo,No haber tenido relaciones sexuales tres dÌ_as antes del examen"
replace paprequire2 = .5 if paprequire == "No estar menstruando,No hacerte lavado o ducha vaginal previo"
replace paprequire2 = .5 if paprequire == "No estar menstruando,No aplicarte ningÌ¼n medicamento, jalea, pomadas, cremas, Ì_vulos etc. previo a realizarte la prueba"
*should be 30 observations with .75
replace paprequire2 = .75 if paprequire == "No hacerte lavado o ducha vaginal previo,No aplicarte ningÌ¼n medicamento, jalea, pomadas, cremas, Ì_vulos etc. previo a realizarte la prueba,No haber tenido relaciones"
replace paprequire2 = .75 if paprequire == "No estar menstruando,No hacerte lavado o ducha vaginal previo,No haber tenido relaciones sexuales tres dÌ_as antes del examen"
replace paprequire2 = .75 if paprequire == "No estar menstruando,No hacerte lavado o ducha vaginal previo,No aplicarte ningÌ¼n medicamento, jalea, pomadas, cremas, Ì_vulos etc. previo a realizarte la prueba"
replace paprequire2 = .75 if paprequire == "No estar menstruando,No aplicarte ningÌ¼n medicamento, jalea, pomadas, cremas, Ì_vulos etc. previo a realizarte la prueba,No haber tenido relaciones sexuales tres dÌ_as antes del examen"
*should be 123 observations with 1.0
replace paprequire2 = 1 if paprequire == "No estar menstruando,No hacerte lavado o ducha vaginal previo,No aplicarte ningÌ¼n medicamento, jalea, pomadas, cremas, Ì_vulos etc. previo a realizarte la prueba,No haber tenido relaciones sexuales tres dÌ_as antes del examen"


*knowledge index recoding for y/n questions
foreach var of varlist hpvcervical hpvstd hpvnotreat hpvdetectpap cervicalterminal cervicalriskreduce {
gen `var'2=.
replace `var'2 = 1 if `var' == "SÌ_"
replace `var'2 = 0 if `var' == "No"
replace `var'2 = 0 if `var' == "No sabe"
}

*knowledge index recoding of probhpv
gen probhpv2 =.
replace probhpv2 = 1 if probhpv == "Hay una probabilidad moderado (or moderadamente probable)"
replace probhpv2 = 1 if probhpv == "Muy probable"
replace probhpv2 = 0 if probhpv == "Un poco probable"
replace probhpv2 = 0 if probhpv == "Nada probable"

*creation of knowledge index score
egen know = rowtotal(paplocation2 paprequire2 hpvcervical2 hpvstd2 hpvnotreat2 hpvdetectpap2 cervicalterminal2 cervicalriskreduce2 probhpv2), missing

corr know dircon edu rur1 inc age2

*recode belief quesitons for factor analysis
foreach var of varlist pappain shorttermpap longtermpap papcancerprobability papreligion paptimeinclinic paptimeresults partnerproblempap papinvasive papemotionintimacy papmaleprovider pappromiscuity papdifficulty teenpap2 {
gen `var'2=.
replace `var'2 = 0 if `var' == "Algo de acuerdo"
replace `var'2 = 0 if `var' == "Muy de acuerdo"
replace `var'2 = 1 if `var' == "Muy en desacuerdo"
replace `var'2 = 1 if `var' == "Algo en desacuerdo"
}

*recode of papsafe for belief index
gen papsafe2=.
replace papsafe2 = 1 if papsafe == "Algo de acuerdo"
replace papsafe2 = 1 if papsafe == "Muy de acuerdo"
replace papsafe2 = 0 if papsafe == "Algo en desacuerdo"
replace papsafe2 = 0 if papsafe == "Muy en desacuerdo"

*recode of teenpap for belief index
gen teenpap_=.
replace teenpap_ = 1 if teenpap == "Algo de acuerdo"
replace teenpap_ = 1 if teenpap == "Muy de acuerdo"
replace teenpap_ = 0 if teenpap == "Algo en desacuerdo"
replace teenpap_ = 0 if teenpap == "Muy en desacuerdo"

*recode of probcerical for belief index
gen probcervical2 =.
replace probcervical2 = 0 if probcervical == "Muy poco probable"
replace probcervical2 = 0 if probcervical == "Algo poco probable"
replace probcervical2 = 1 if probcervical == "Algo probable"
replace probcervical2 = 1 if probcervical == "Muy probable"

*recode of futureeffect for belief index
gen futureeff2 =.
replace futureeff2 = 1 if futureeffect == "SÌ_"
replace futureeff2 = 0 if futureeffect == "No"
replace futureeff2 = 0 if futureeffect == "No sabe"

*recode of affectonlife for belief index
gen affectlife2 =.
*replace affectlife2 = 0 if affectonlife == ""
replace affectlife2 = 0 if affectonlife == "No sabe"
replace affectlife2 = 0 if affectonlife == "Un poco"
replace affectlife2 = 1 if affectonlife == "Mucho"
replace affectlife2 = 1 if affectonlife == "Moderadamente"

*recode papefficacy for belief index
gen papeff2 =.
replace papeff2 = 0 if papefficacy == "No lo sabe"
replace papeff2 = 0 if papefficacy == "Muy poco"
replace papeff2 = 0 if papefficacy == "Moderado"
replace papeff2 = 1 if papefficacy == "Extremo"
replace papeff2 = 1 if papefficacy == "Mucho"

*recode frequency for belief index
gen freq2 =.
replace freq2 = 0 if frequency == "No lo sabe"
replace freq2 = 0 if frequency == "Cada 10 aÌ±os"
replace freq2 = 1 if frequency == "Menos de 3 meses"
replace freq2 = 1 if frequency == "3 meses - 6 meses"
replace freq2 = 1 if frequency == "6 meses - 1 aÌ±o"
replace freq2 = 1 if frequency == "Cada aÌ±o"

*recode firstsexpap for belief index
gen firstsex2 =.
replace firstsex2 = 1 if firstsexpap == "1 aÌ±o despues de iniciar el sexo"
replace firstsex2 = 1 if firstsexpap == "Menos de uno aÌ±o despues de iniciar el sexo"
replace firstsex2 = 0 if firstsexpap == "2 aÌ±os despues de iniciar el sexo"
replace firstsex2 = 0 if firstsexpap == "No lo sabe"
replace firstsex2 = 0 if firstsexpap == "3 aÌ±os despues de iniciar el sexo"

*variables for factor analysis/belief index
*pappain2 shorttermpap2 longtermpap2 papcancerprobability2 papreligion2 paptimeinclinic2 
*paptimeresults2 partnerproblempap2 papinvasive2 papemotionintimacy2 papmaleprovider2 
*pappromiscuity2 papdifficulty2 teenpap22 papsafe2 teenpap_ probcervical2 futureeff2
*affectlife2 papeff2 freq2 firstsex2

*factor pappain2 shorttermpap2 longtermpap2 papcancerprobability2 papreligion2 paptimeinclinic2 paptimeresults2 partnerproblempap2 papinvasive2 papemotionintimacy2 papmaleprovider2 pappromiscuity2 papdifficulty2 teenpap22 papsafe2 teenpap_ probcervical2 futureeff2 affectlife2 papeff2 freq2 firstsex2
*rotate

egen belief = rowtotal(pappain2 shorttermpap2 longtermpap2 papcancerprobability2 papreligion2 paptimeinclinic2 paptimeresults2 partnerproblempap2 papinvasive2 papemotionintimacy2 papmaleprovider2 pappromiscuity2 papdifficulty2 teenpap22 papsafe2 teenpap_ probcervical2 futureeff2 affectlife2 papeff2 freq2 firstsex2), missing

*generating dummy variables for education
gen edu_noformal = 1 if edu == 0
replace edu_noformal = 0 if edu == 1
replace edu_noformal = 0 if edu == 2
replace edu_noformal = 0 if edu == 3
replace edu_noformal = 0 if edu == 4
gen edu_primary = 1 if edu == 1
replace edu_primary = 0 if edu == 0
replace edu_primary = 0 if edu == 2
replace edu_primary = 0 if edu == 3
replace edu_primary = 0 if edu == 4
gen edu_secondary = 1 if edu == 2
replace edu_secondary = 0 if edu == 0
replace edu_secondary = 0 if edu == 1
replace edu_secondary = 0 if edu == 3
replace edu_secondary = 0 if edu == 4
gen edu_uni = 1 if edu == 3
replace edu_uni = 0 if edu == 0
replace edu_uni = 0 if edu == 1
replace edu_uni = 0 if edu == 2
replace edu_uni = 0 if edu == 4
gen edu_postgrad = 1 if edu == 4
replace edu_postgrad = 0 if edu == 0
replace edu_postgrad = 0 if edu == 1
replace edu_postgrad = 0 if edu == 2
replace edu_postgrad = 0 if edu == 3


*generating dummy variables for income
gen inc_poor = 1 if inc == 1
replace inc_poor = 0 if inc == 2
replace inc_poor = 0 if inc == 3
replace inc_poor = 0 if inc == 4
gen inc_suf = 1 if inc == 2
replace inc_suf = 0 if inc == 1
replace inc_suf = 0 if inc == 3
replace inc_suf = 0 if inc == 4
gen inc_comfort = 1 if inc == 3
replace inc_comfort = 0 if inc == 1
replace inc_comfort = 0 if inc == 2
replace inc_comfort = 0 if inc == 4
gen inc_rich = 1 if inc == 4
replace inc_rich = 0 if inc == 1
replace inc_rich = 0 if inc == 2
replace inc_rich = 0 if inc == 3

*unadjusted regressions
*need to edit these unadjusted for edu and inc
foreach var of varlist know rur1 dircon age2 edu inc {
reg belief `var'
}

*regression
reg belief rur1 dircon age2 know edu_noformal edu_primary edu_secondary edu_uni edu_postgrad inc_poor inc_suf inc_comfort inc_rich, robust

*regression using class command
reg belief rur1 dircon age2 know i.edu i.inc
