# Supplementary material for: Knowledge and beliefs regarding cervical cancer screening and HPV vaccination among urban and rural women in León, Nicaragua
Source: PeerJ. 2017 Oct 25;5:e3871. doi: 10.7717/peerj.3871 (PMC5660604; doi:10.7717/peerj.3871)
Supplement: Supplemental Information 5 [file peerj-05-3871-s005.xls]

## Sheet: Nica Quantitative Data Export.c
startDate	endDate	status	ipAddress	progress	duration	finished	recordedDate	_recordId	recipientLastName	recipientFirstName	recipientEmail	externalDataReference	distributionChannel	QID1	QID2_TEXT	QID3_TEXT	QID4_TEXT	QID5	QID6	QID7	QID81	QID81_7_TEXT	QID8	QID9	QID85	QID10	QID11	QID13	QID12	QID12_15_TEXT	QID17	QID18	QID19	QID20	QID95	QID86	QID87	QID88	QID16	QID14	QID15	QID22	QID23	QID23_9_TEXT	QID94	QID93	QID25	QID89	QID26
Start Date	End Date	Response Type	IP Address	Progress	Duration (in seconds)	Finished	Recorded Date	Response ID	Recipient Last Name	Recipient First Name	Recipient Email	External Reference	DistributionChannel - Distribution Channel	Q1 - åÀLugar de la encuesta?	Q2 - åÀFecha de la encuesta?	Q3 - åÀLa hora de la encuesta?	Q4 - åÀNÌ¼mero de identificaciÌ_n por la encuesta?	Q5 - åÀCuÌÁntos aÌ±os cumplidos tiene?	Q6 - Describa la zona en que usted vive:	Q7 - El nivel mÌÁs alto de educaciÌ_n que ha completado:	Q78 - åÀCÌ_mo viaja desde su casa al centro de salud?	Q78_7_TEXT - Otros	Q8 - åÀCuÌÁnto tiempo le toma en viajar desde su casa al centro de salud en minuto...	Q9 - RelaciÌ_n / estatus civil	Q82 - åÀTiene el seguro mÌ©dico privado?	Q10 - åÀCuÌÁl tipo de trabajo mejor representa su situaciÌ_n actual?	Q11 - Describa su nivel de ingresos familiares	Q13 - åÀHa recibido educaciÌ_n en cualquiera de las siguientes temas? (Seleccione...	Q12 - åÀDÌ_nde ha recibido educaciÌ_n sexual? (Marque todo lo que le corresponde)	Q12_15_TEXT - Otros	Q17 - åÀHa oÌ_do sobre la prueba de Papanicolaou antes de hoy?	Q18 - Una prueba de Papanicolaou es un examen de las anomalÌ_as de la matriz que s...	Q19 - åÀCuÌÁntos aÌ±os tenia cuando se realizÌ_ su primera prueba de Papanicolaou?	Q20 - åÀHace cuÌÁnto tiempo fue su prueba de Papanicolaou mÌÁs reciente?	Q92 - åÀCuÌÁnto tiempo (en dias) tardÌ_ para recibir los resultados de la prueba mÌÁs...	Q83 - åÀQuiÌ©n realizÌ_ la prueba de Papanicolaou mÌÁs reciente?	Q84 - åÀCÌ_mo parecÌ_a la actitud de la persona que realizÌ_ la prueba de Papanicolao...	Q85 - åÀCuÌÁl fue el resultado de su prueba de Pap mÌÁs reciente?	Q16 - åÀCuÌÁntos hijos tiene?	Q14 - åÀHa estado embarazada en los Ì¼ltimos 3 aÌ±os o al presente?	Q15 - åÀHa recibido una prueba de Papanicolaou durante su embarazo mas reciente?	Q22 - åÀCuÌÁl es la probabilidad de realizarse una prueba de Papanicolaou en los pr...	Q23 - åÀCuÌÁles son las razones por la cual Usted se realizarÌ_a una prueba de Papan...	Q23_9_TEXT - Otro	Q91 - åÀCuÌÁles son los requisitos para que una mujer puede realizarse el Papanicol...	Q90 - åÀAlguna vez ha sido rechazada de realizarse la prueba de Papnicolau?	Q25 - åÀEstÌÁ de acuerdo o en desacuerdo con las siguientes afirmaciones? Cree que...	Q86 - åÀEstÌÁ de acuerdo o en desacuerdo con las siguientes afirmaciones? Cree que...	Q26 - åÀEstÌÁ de acuerdo o en desacuerdo con las siguientes afirmaciones? Cree que...
2016-08-02 10:59:00	2016-08-02 11:20:00	IP Address	186.77.132.74	100	1259	TRUE	2016-08-02 11:20:00	R_2v6biSdOVVnza3q					anonymous	Poneloya P/S	2016-08-02	1904-01-01 11:00:00	V75	27	Rural	La escuela primaria incompleta	El autobus (en la ruta)		5	Soltera, nunca casada	No	Ama de casa	Viviendo con comodidad	Pubertad y reproducciÌ_n,El sexo y las infecciones de transmisiÌ_n sexual,TransmisiÌ_n, chequeos y VIH/SIDA,Relaciones saludables y la comunicaciÌ_n	Maestro de escuela,Madre		SÌ_	SÌ_	18	Menos de 3 meses	30	Una enfermera feminina	Profesional	Negativo/regular	3	SÌ_	No	Muy probable	Detectar el VPH		No estar menstruando,No hacerte lavado o ducha vaginal previo,No aplicarte ningÌ¼n medicamento, jalea, pomadas, cremas, Ì_vulos etc. previo a realizarte la prueba,No haber tenido relaciones sexuales tres dÌ_as antes del examen	No	Muy en desacuerdo	Muy de acuerdo	Muy en desacuerdo
2016-08-02 10:35:00	2016-08-02 10:57:00	IP Address	186.77.132.74	100	1311	TRUE	2016-08-02 10:57:00	R_Y4H3fIlIzNDeHJv					anonymous	Poneloya P/S	2016-08-02	1904-01-01 10:35:00	V74	38	Rural	La educaciÌ_n universitaria completa	Camina		5	Soltera, nunca casada	No	Empleado no gubernamental	Solo lo suficiente	Pubertad y reproducciÌ_n,El sexo y las infecciones de transmisiÌ_n sexual,TransmisiÌ_n, chequeos y VIH/SIDA,Relaciones saludables y la comunicaciÌ_n	Maestro de escuela,MÌ©dicos o clÌ_nicas de salud		SÌ_	SÌ_	24	6 meses a un aÌ±o	2 meses o mÌÁs	Una enfermera feminina	Respetuoso,Profesional,Amistoso,Experto,SimpÌÁtico	Negativo/regular	2	SÌ_	No	Muy probable	Detectar el VPH,Mejorar la salud sexual		No haber tenido relaciones sexuales tres dÌ_as antes del examen	No	Algo de acuerdo	Algo de acuerdo	Muy en desacuerdo
2016-08-02 09:56:00	2016-08-02 10:35:00	IP Address	186.77.132.74	100	2340	TRUE	2016-08-02 10:35:00	R_1EYepmfo6POmNZF					anonymous	Poneloya P/S	2016-08-02	1904-01-01 10:00:00	V73	25	Rural	La escuela secundaria completa	Camina		60	Casada o pareja de hecho	No	Ama de casa	Pobre	Nunca			SÌ_	SÌ_	21	No lo sabe					3	No		Muy probable	Detectar el cÌÁncer de cuello uterino,Mejorar la salud sexual,La prueba fue requerido por el mÌ©dico		No estar menstruando,No hacerte lavado o ducha vaginal previo,No aplicarte ningÌ¼n medicamento, jalea, pomadas, cremas, Ì_vulos etc. previo a realizarte la prueba,No haber tenido relaciones sexuales tres dÌ_as antes del examen	SÌ_	Algo en desacuerdo	Muy de acuerdo	Muy en desacuerdo
2016-08-02 09:23:00	2016-08-02 09:38:00	IP Address	186.77.132.74	100	937	TRUE	2016-08-02 09:38:00	R_3MEzC4mMq6QhRTg					anonymous	Poneloya P/S	2016-08-02	1904-01-01 09:23:00	V72	22	Rural	La educaciÌ_n universitaria incompleta	El autobus (en la ruta)		7	Casada o pareja de hecho	No	Ama de casa	Solo lo suficiente	Pubertad y reproducciÌ_n,El sexo y las infecciones de transmisiÌ_n sexual,TransmisiÌ_n, chequeos y VIH/SIDA	Maestro de escuela,MÌ©dicos o clÌ_nicas de salud		SÌ_	SÌ_	21	Menos de 3 meses	3	Un mÌ©dico masculino	Respetuoso,Profesional,Amistoso,Experto,SimpÌÁtico	Negativo/regular	1	SÌ_	SÌ_	Muy probable	Detectar el cÌÁncer de cuello uterino,Detectar el VPH,Mejorar la salud sexual,La prueba es accesible en el centro de salud,La prueba es promovido por los mÌ©dicos / enfermeras,Mejorar la salud prenatal,La prueba fue recomendada por el amigo,La prueba fue requerido por el mÌ©dico		No estar menstruando,No hacerte lavado o ducha vaginal previo,No aplicarte ningÌ¼n medicamento, jalea, pomadas, cremas, Ì_vulos etc. previo a realizarte la prueba,No haber tenido relaciones sexuales tres dÌ_as antes del examen	No	Muy en desacuerdo	Muy de acuerdo	Muy en desacuerdo
2016-08-02 08:46:00	2016-08-02 09:03:00	IP Address	186.77.138.104	100	1020	TRUE	2016-08-02 09:03:00	R_qEZPMjbwYF0ZVXH					anonymous	Poneloya P/S	2016-08-02	1904-01-01 08:47:00	V76	22	Rural	La educaciÌ_n universitaria incompleta	El autobus (en la ruta)		7	Casada o pareja de hecho	No	Ama de casa	Solo lo suficiente	Pubertad y reproducciÌ_n,El sexo y las infecciones de transmisiÌ_n sexual,TransmisiÌ_n, chequeos y VIH/SIDA	Maestro de escuela,PelÌ_culas / vÌ_deos,Madre,Padre		SÌ_	SÌ_	21	Menos de 3 meses	3	Un mÌ©dico masculino	Respetuoso,Profesional,Amistoso,Experto,SimpÌÁtico	Positivo/irregular	1	SÌ_	SÌ_	Muy probable	Detectar el cÌÁncer de cuello uterino,Detectar el VPH,Mejorar la salud sexual,La prueba es accesible en el centro de salud,La prueba es promovido por los mÌ©dicos / enfermeras,Mejorar la salud prenatal,La prueba fue recomendada por el amigo,La prueba fue requerido por el mÌ©dico		No estar menstruando,No hacerte lavado o ducha vaginal previo,No aplicarte ningÌ¼n medicamento, jalea, pomadas, cremas, Ì_vulos etc. previo a realizarte la prueba,No haber tenido relaciones sexuales tres dÌ_as antes del examen	No	Muy en desacuerdo	Muy de acuerdo	Muy en desacuerdo
2016-08-01 14:20:00	2016-08-01 14:58:00	IP Address	161.0.52.206	100	2250	TRUE	2016-08-01 14:58:00	R_3QVKYPqN6xgUPBe					anonymous	Santa Ana P/S	2016-07-28		A97	27	Rural	La educaciÌ_n universitaria completa	Camina		7	Casada o pareja de hecho	No	Ama de casa	Pobre	Pubertad y reproducciÌ_n,El sexo y las infecciones de transmisiÌ_n sexual,TransmisiÌ_n, chequeos y VIH/SIDA,Relaciones saludables y la comunicaciÌ_n	Maestro de escuela,Otros,MÌ©dicos o clÌ_nicas de salud	TelevisiÌ_n	SÌ_	SÌ_	20	6 meses a un aÌ±o	2 meses o mÌÁs	Una mÌ©dica feminina	Profesional	Negativo/regular	2	SÌ_	SÌ_	Muy probable	Detectar el cÌÁncer de cuello uterino,Detectar el VPH,Mejorar la salud sexual,La prueba es accesible en el centro de salud,La prueba es promovido por los mÌ©dicos / enfermeras,La prueba fue requerido por el mÌ©dico		No estar menstruando,No hacerte lavado o ducha vaginal previo,No haber tenido relaciones sexuales tres dÌ_as antes del examen	No	Algo de acuerdo	Muy de acuerdo	Muy en desacuerdo
2016-08-01 14:09:00	2016-08-01 14:33:00	IP Address	161.0.52.206	100	1470	TRUE	2016-08-01 14:33:00	R_2czlJ13ZuZXLeYk					anonymous	Santa Ana P/S	2016-07-28		A96	25	Rural	La escuela secundaria completa	Otros	BIcicleta	25	Casada o pareja de hecho	No	Ama de casa	Solo lo suficiente	Pubertad y reproducciÌ_n,El sexo y las infecciones de transmisiÌ_n sexual,TransmisiÌ_n, chequeos y VIH/SIDA,Relaciones saludables y la comunicaciÌ_n	Maestro de escuela		SÌ_	SÌ_	19	6 meses a un aÌ±o	3	Una mÌ©dica feminina	Profesional	Negativo/regular	3	SÌ_	SÌ_	Muy probable	Detectar el cÌÁncer de cuello uterino,La prueba es promovido por los mÌ©dicos / enfermeras,La prueba fue requerido por el mÌ©dico		No estar menstruando,No hacerte lavado o ducha vaginal previo,No aplicarte ningÌ¼n medicamento, jalea, pomadas, cremas, Ì_vulos etc. previo a realizarte la prueba,No haber tenido relaciones sexuales tres dÌ_as antes del examen	No	Muy en desacuerdo	Muy de acuerdo	Muy en desacuerdo
2016-08-01 13:56:00	2016-08-01 14:09:00	IP Address	161.0.52.206	100	746	TRUE	2016-08-01 14:09:00	R_b3KaOJEHbPL1Nc1					anonymous	Santa Ana P/S	2016-07-28		A95	29	Rural	La escuela secundaria completa	El autobus (en la ruta)		20	Soltera, nunca casada	No	Ama de casa	Solo lo suficiente	Nunca			SÌ_	SÌ_	22	Menos de 3 meses	3	Una mÌ©dica feminina	Respetuoso,Profesional,Amistoso,Experto,SimpÌÁtico	Negativo/regular	1	No		Muy probable	Detectar el cÌÁncer de cuello uterino,Detectar el VPH,Mejorar la salud sexual,La prueba es accesible en el centro de salud,La prueba es promovido por los mÌ©dicos / enfermeras,Mejorar la salud prenatal,La prueba fue requerido por el mÌ©dico		No estar menstruando,No hacerte lavado o ducha vaginal previo,No aplicarte ningÌ¼n medicamento, jalea, pomadas, cremas, Ì_vulos etc. previo a realizarte la prueba,No haber tenido relaciones sexuales tres dÌ_as antes del examen	No	Muy en desacuerdo	Muy de acuerdo	Muy en desacuerdo
2016-08-01 13:40:00	2016-08-01 13:57:00	IP Address	161.0.52.206	100	1005	TRUE	2016-08-01 13:57:00	R_0wkdeoShjPLdhUl					anonymous	Santa Ana P/S	2016-07-28		A94	26	Urbano	La escuela secundaria completa	Camina		30	Soltera, nunca casada	No	Ama de casa	Pobre	Nunca			SÌ_	SÌ_	25	Menos de 3 meses	3	Una enfermera feminina	Amistoso	Negativo/regular	1	SÌ_	No	Muy probable	Detectar el cÌÁncer de cuello uterino,Detectar el VPH,Mejorar la salud sexual,La prueba es accesible en el centro de salud,La prueba es promovido por los mÌ©dicos / enfermeras,Mejorar la salud prenatal,La prueba fue requerido por el mÌ©dico		No hay requisitos	No	Algo de acuerdo	Muy de acuerdo
2016-08-01 13:48:00	2016-08-01 13:56:00	IP Address	161.0.52.206	100	2558	TRUE	2016-08-01 13:56:00	R_bveZN7d5JORqHnT					anonymous	Santa Ana P/S	2016-07-28		A91	23	Rural	Sin estudios	Camina		3	Casada o pareja de hecho	No	Ama de casa	Pobre	Nunca			No	SÌ_	13	Menos de 3 meses	14	Una mÌ©dica feminina	Respetuoso,Profesional,Amistoso,Experto,SimpÌÁtico	Indeterminado	1	No		Muy poco probable	Detectar el cÌÁncer de cuello uterino,Detectar el VPH,Mejorar la salud sexual,La prueba es accesible en el centro de salud,La prueba es promovido por los mÌ©dicos / enfermeras,Mejorar la salud prenatal,La prueba fue recomendada por el amigo,La prueba fue requerido por el mÌ©dico		No hay requisitos	No	Muy de acuerdo	Muy de acuerdo	Muy de acuerdo
2016-08-01 13:45:00	2016-08-01 13:49:00	IP Address	161.0.52.206	100	1266	TRUE	2016-08-01 13:49:00	R_4Z3UEeriCh0q77n					anonymous	Santa Ana P/S	2016-07-28		A92	29	Urbano	La escuela primaria completa	Camina		5	Casada o pareja de hecho	No	Trabajador independiente	Pobre	Nunca			SÌ_	SÌ_	17	6 meses a un aÌ±o	30	Una enfermera feminina	Amistoso	Negativo/regular	2	No		Muy probable	Detectar el cÌÁncer de cuello uterino,Detectar el VPH,Mejorar la salud sexual,La prueba es accesible en el centro de salud,La prueba es promovido por los mÌ©dicos / enfermeras,Mejorar la salud prenatal,La prueba fue requerido por el mÌ©dico		No estar menstruando,No haber tenido relaciones sexuales tres dÌ_as antes del examen	No	Muy de acuerdo	Muy de acuerdo	Algo de acuerdo
2016-08-01 13:43:00	2016-08-01 13:45:00	IP Address	161.0.52.206	100	1086	TRUE	2016-08-01 13:45:00	R_0fEtPcMNmccxYGx					anonymous	Santa Ana P/S	2016-07-28		A93	18	Urbano	La escuela primaria incompleta	El autobus (en la ruta)		30	Casada o pareja de hecho	No	Ama de casa	Adinerado	Pubertad y reproducciÌ_n	Otros	Ninguna	SÌ_	SÌ_	14	Menos de 3 meses	2 meses o mÌÁs	Una enfermera feminina	Respetuoso	Negativo/regular	2	No		Muy probable	Detectar el cÌÁncer de cuello uterino,Detectar el VPH,Mejorar la salud sexual,La prueba es accesible en el centro de salud,La prueba es promovido por los mÌ©dicos / enfermeras,Mejorar la salud prenatal,La prueba fue recomendada por el amigo,La prueba fue requerido por el mÌ©dico		No estar menstruando	No	Muy de acuerdo	Muy de acuerdo	Muy en desacuerdo
2016-08-01 12:09:00	2016-08-01 12:16:00	IP Address	161.0.52.206	100	442	TRUE	2016-08-01 12:16:00	R_8dzHLJxo98amNuZ					anonymous	Santa Ana P/S	2016-07-28		A90	38	Urbano	La escuela primaria completa	Camina		10	Casada o pareja de hecho	No	Ama de casa	Solo lo suficiente	Nunca			SÌ_	SÌ_	26	3 meses a 6 meses	5	Un mÌ©dico masculino	Respetuoso,Profesional,Amistoso,Experto,SimpÌÁtico	Negativo/regular	1	No		Muy probable	Detectar el cÌÁncer de cuello uterino,Mejorar la salud sexual,La prueba es promovido por los mÌ©dicos / enfermeras,Mejorar la salud prenatal,La prueba fue requerido por el mÌ©dico		No estar menstruando,No hacerte lavado o ducha vaginal previo,No aplicarte ningÌ¼n medicamento, jalea, pomadas, cremas, Ì_vulos etc. previo a realizarte la prueba,No haber tenido relaciones sexuales tres dÌ_as antes del examen	No	Algo en desacuerdo	Muy de acuerdo	Muy de acuerdo
2016-07-29 12:45:00	2016-08-01 12:05:00	IP Address	161.0.52.206	100	256812	TRUE	2016-08-01 12:05:00	R_3R2g92TZSCsquXM					anonymous	Sutiaba C/S	2016-07-29	1904-01-01 09:46:00	H-70	48	Rural	La escuela primaria incompleta	El autobus (en la ruta)		7	Casada o pareja de hecho	No	Trabajador independiente	Solo lo suficiente	El sexo y las infecciones de transmisiÌ_n sexual,TransmisiÌ_n, chequeos y VIH/SIDA	Iglesia,MÌ©dicos o clÌ_nicas de salud		SÌ_	SÌ_	24	Menos de 3 meses	20	Una enfermera feminina	Respetuoso,Profesional,Amistoso,Experto,SimpÌÁtico	Negativo/regular	3	No		Muy probable	Detectar el cÌÁncer de cuello uterino,Detectar el VPH,Mejorar la salud sexual,La prueba es accesible en el centro de salud,La prueba es promovido por los mÌ©dicos / enfermeras,Mejorar la salud prenatal,La prueba fue recomendada por el amigo,La prueba fue requerido por el mÌ©dico		No estar menstruando,No haber tenido relaciones sexuales tres dÌ_as antes del examen	No	Muy en desacuerdo	Algo de acuerdo	Muy de acuerdo
2016-08-01 10:48:00	2016-08-01 11:09:00	IP Address	186.77.133.116	100	1279	TRUE	2016-08-01 11:09:00	R_3G0zeniD6KWpENV					anonymous	Poneloya P/S	2016-08-01	1904-01-01 10:48:00	V75	37	Rural	La escuela secundaria incompleta	Camina		30	Casada o pareja de hecho	No	Ama de casa	Pobre	Nunca			SÌ_	SÌ_	19	Menos de 3 meses	30	Una enfermera feminina	Respetuoso,Profesional,Amistoso,Experto,SimpÌÁtico	No lo recuerde	4	No		Muy probable	Mejorar la salud sexual,La prueba es promovido por los mÌ©dicos / enfermeras,La prueba fue requerido por el mÌ©dico		No estar menstruando,No hacerte lavado o ducha vaginal previo,No aplicarte ningÌ¼n medicamento, jalea, pomadas, cremas, Ì_vulos etc. previo a realizarte la prueba,No haber tenido relaciones sexuales tres dÌ_as antes del examen	No	Algo de acuerdo	Muy de acuerdo	Muy de acuerdo
2016-08-01 10:29:00	2016-08-01 10:47:00	IP Address	186.77.133.116	100	1063	TRUE	2016-08-01 10:47:00	R_1q9YxRrcVSo7eoN					anonymous	Poneloya P/S	2016-08-01	1904-01-01 10:30:00	V74	30	Rural	La escuela secundaria completa	Camina		2	Casada o pareja de hecho	SÌ_	Ama de casa	Solo lo suficiente	Pubertad y reproducciÌ_n,El sexo y las infecciones de transmisiÌ_n sexual,TransmisiÌ_n, chequeos y VIH/SIDA,Relaciones saludables y la comunicaciÌ_n	Maestro de escuela,Otros,MÌ©dicos o clÌ_nicas de salud	charlas	SÌ_	SÌ_	19	6 meses a un aÌ±o	20	Una mÌ©dica feminina	Respetuoso,Profesional,Amistoso,Experto,SimpÌÁtico	Negativo/regular	2	SÌ_	SÌ_	Muy probable	Detectar el cÌÁncer de cuello uterino,Detectar el VPH,Mejorar la salud sexual,La prueba es accesible en el centro de salud,La prueba es promovido por los mÌ©dicos / enfermeras,Mejorar la salud prenatal,La prueba fue recomendada por el amigo,La prueba fue requerido por el mÌ©dico		No estar menstruando,No hacerte lavado o ducha vaginal previo,No aplicarte ningÌ¼n medicamento, jalea, pomadas, cremas, Ì_vulos etc. previo a realizarte la prueba,No haber tenido relaciones sexuales tres dÌ_as antes del examen	No	Muy en desacuerdo	Muy de acuerdo	Muy en desacuerdo
2016-08-01 10:09:00	2016-08-01 10:27:00	IP Address	186.77.133.116	100	1088	TRUE	2016-08-01 10:27:00	R_3phz8njfcoO5ilq					anonymous	Poneloya P/S	2016-08-01	1904-01-01 10:10:00	V73	38	Rural	La escuela primaria incompleta	El autobus (en la ruta)		10	Soltera, nunca casada	SÌ_	Empleado no gubernamental	Pobre	Nunca			SÌ_	SÌ_	20	Menos de 3 meses	2 meses o mÌÁs	Una mÌ©dica feminina	Respetuoso,Profesional,Amistoso,Experto,SimpÌÁtico	No lo recuerde	2	No		Muy probable	Detectar el cÌÁncer de cuello uterino,Detectar el VPH,Mejorar la salud sexual,Mejorar la salud prenatal		No estar menstruando,No hacerte lavado o ducha vaginal previo,No aplicarte ningÌ¼n medicamento, jalea, pomadas, cremas, Ì_vulos etc. previo a realizarte la prueba,No haber tenido relaciones sexuales tres dÌ_as antes del examen	No	Algo de acuerdo	Muy de acuerdo	Algo de acuerdo
2016-08-01 09:42:00	2016-08-01 10:04:00	IP Address	186.77.133.116	100	1360	TRUE	2016-08-01 10:04:00	R_zeARwa1zrpWcL97					anonymous	Poneloya P/S	2016-08-01	1904-01-01 09:42:00	V72	45	Rural	La escuela secundaria incompleta	Camina		2	Casada o pareja de hecho	No	Ama de casa	Solo lo suficiente	Pubertad y reproducciÌ_n,El sexo y las infecciones de transmisiÌ_n sexual,TransmisiÌ_n, chequeos y VIH/SIDA	MÌ©dicos o clÌ_nicas de salud		SÌ_	SÌ_	19	Un aÌ±o a dos aÌ±os	10	Un mÌ©dico masculino	Respetuoso,Profesional,Amistoso,Experto,SimpÌÁtico	Negativo/regular	3	No		Algo probable	Detectar el cÌÁncer de cuello uterino,Detectar el VPH,Mejorar la salud sexual		No estar menstruando,No hacerte lavado o ducha vaginal previo,No haber tenido relaciones sexuales tres dÌ_as antes del examen	No	Muy en desacuerdo	Muy de acuerdo	Muy en desacuerdo
2016-08-01 09:07:00	2016-08-01 09:37:00	IP Address	186.77.133.116	100	1759	TRUE	2016-08-01 09:37:00	R_z76TU3EnYIKjzmF					anonymous	Poneloya P/S	2016-08-01	1904-01-01 09:00:00	V71	37	Rural	La escuela primaria incompleta	Camina		15	Soltera, nunca casada	No	Ama de casa	Pobre	Pubertad y reproducciÌ_n,El sexo y las infecciones de transmisiÌ_n sexual	MÌ©dicos o clÌ_nicas de salud		SÌ_	SÌ_	17	6 meses a un aÌ±o	30	Una enfermera feminina	Respetuoso,Profesional,Amistoso,Experto,SimpÌÁtico	Negativo/regular	5	SÌ_	SÌ_	Muy probable	Detectar el cÌÁncer de cuello uterino,Detectar el VPH,Mejorar la salud prenatal		No estar menstruando,No hacerte lavado o ducha vaginal previo,No aplicarte ningÌ¼n medicamento, jalea, pomadas, cremas, Ì_vulos etc. previo a realizarte la prueba,No haber tenido relaciones sexuales tres dÌ_as antes del examen	No	Muy en desacuerdo	Muy de acuerdo	Muy en desacuerdo
2016-08-01 08:23:00	2016-08-01 08:32:00	IP Address	161.0.52.206	100	548	TRUE	2016-08-01 08:32:00	R_2rlrC7OU2EopNho					anonymous	Santa Ana P/S	2016-07-27		A89	23	Urbano	La educaciÌ_n universitaria completa	Camina		10	Soltera, nunca casada	No	Estudiante	Solo lo suficiente	Pubertad y reproducciÌ_n,El sexo y las infecciones de transmisiÌ_n sexual,TransmisiÌ_n, chequeos y VIH/SIDA,Relaciones saludables y la comunicaciÌ_n	Maestro de escuela,Otros	Universidad	SÌ_	No							0	No		Algo probable	Detectar el cÌÁncer de cuello uterino,Detectar el VPH,Mejorar la salud sexual,La prueba es accesible en el centro de salud,La prueba es promovido por los mÌ©dicos / enfermeras,Mejorar la salud prenatal,La prueba fue recomendada por el amigo,La prueba fue requerido por el mÌ©dico		No estar menstruando,No hacerte lavado o ducha vaginal previo,No aplicarte ningÌ¼n medicamento, jalea, pomadas, cremas, Ì_vulos etc. previo a realizarte la prueba,No haber tenido relaciones sexuales tres dÌ_as antes del examen	No	Algo de acuerdo	Muy de acuerdo	Algo en desacuerdo
2016-08-01 08:26:00	2016-08-01 08:27:00	IP Address	161.0.52.206	100	768	TRUE	2016-08-01 08:27:00	R_3Pi6M6xnn9bilVj					anonymous	Santa Ana P/S	2016-07-25		A88	20	Rural	La escuela primaria completa	La moto		10	Casada o pareja de hecho	No	Ama de casa	Solo lo suficiente	Pubertad y reproducciÌ_n,El sexo y las infecciones de transmisiÌ_n sexual,TransmisiÌ_n, chequeos y VIH/SIDA,Relaciones saludables y la comunicaciÌ_n	MÌ©dicos o clÌ_nicas de salud		SÌ_	No							2	No		Muy probable	Detectar el cÌÁncer de cuello uterino,Mejorar la salud sexual,La prueba es accesible en el centro de salud,La prueba es promovido por los mÌ©dicos / enfermeras,Mejorar la salud prenatal,La prueba fue recomendada por el amigo,La prueba fue requerido por el mÌ©dico		No hay requisitos	No	Muy en desacuerdo	Muy de acuerdo	Muy en desacuerdo
2016-07-29 12:42:00	2016-08-01 08:23:00	IP Address	161.0.52.206	100	243618	TRUE	2016-08-01 08:23:00	R_1hGYuD52rzlCOHC					anonymous	Santa Ana P/S	2016-07-27		A87	26	Rural	La educaciÌ_n universitaria completa	La moto		15	Casada o pareja de hecho	No	Trabajador independiente	Solo lo suficiente	Pubertad y reproducciÌ_n,El sexo y las infecciones de transmisiÌ_n sexual,TransmisiÌ_n, chequeos y VIH/SIDA,Relaciones saludables y la comunicaciÌ_n	Maestro de escuela,MÌ©dicos o clÌ_nicas de salud		SÌ_	SÌ_	18	3 meses a 6 meses	4	Una mÌ©dica feminina	Profesional	Negativo/regular	2	SÌ_	SÌ_	Muy probable	Detectar el cÌÁncer de cuello uterino,Detectar el VPH,Mejorar la salud sexual,La prueba es accesible en el centro de salud,La prueba es promovido por los mÌ©dicos / enfermeras,La prueba fue requerido por el mÌ©dico		No estar menstruando,No hacerte lavado o ducha vaginal previo,No aplicarte ningÌ¼n medicamento, jalea, pomadas, cremas, Ì_vulos etc. previo a realizarte la prueba,No haber tenido relaciones sexuales tres dÌ_as antes del examen	No	Muy en desacuerdo	Muy de acuerdo	Muy en desacuerdo
2016-07-29 11:56:00	2016-07-29 12:43:00	IP Address	161.0.53.241	100	2846	TRUE	2016-07-29 12:43:00	R_1GEt1oEXWoXAgbY					anonymous	Sutiaba C/S	2016-07-29	1904-01-01 08:16:00	H-69	29	Urbano	La educaciÌ_n universitaria completa	El autobus (en la ruta)		20	Soltera, nunca casada	No	Trabajador independiente	Solo lo suficiente	El sexo y las infecciones de transmisiÌ_n sexual,TransmisiÌ_n, chequeos y VIH/SIDA	Maestro de escuela,Libros/ revistas,Programas del gobierno,Madre,MÌ©dicos o clÌ_nicas de salud		SÌ_	SÌ_	22	6 meses a un aÌ±o	20	Una enfermera feminina	Respetuoso,Profesional,Amistoso,Experto,SimpÌÁtico	Negativo/regular	2	SÌ_	SÌ_	Muy probable	Detectar el cÌÁncer de cuello uterino,Detectar el VPH,Mejorar la salud sexual,La prueba es promovido por los mÌ©dicos / enfermeras,Mejorar la salud prenatal,La prueba fue requerido por el mÌ©dico		No estar menstruando,No hacerte lavado o ducha vaginal previo,No aplicarte ningÌ¼n medicamento, jalea, pomadas, cremas, Ì_vulos etc. previo a realizarte la prueba,No haber tenido relaciones sexuales tres dÌ_as antes del examen	No	Muy en desacuerdo	Muy de acuerdo	Muy en desacuerdo
2016-07-29 12:30:00	2016-07-29 12:42:00	IP Address	161.0.53.241	100	715	TRUE	2016-07-29 12:42:00	R_2eXWAaMFtWbtWWU					anonymous	Poneloya P/S	2016-07-29		A86	47	Urbano	La escuela primaria completa	Camina		5	Casada o pareja de hecho	No	Ama de casa	Pobre	Nunca			SÌ_	SÌ_	24	6 meses a un aÌ±o	8	Una mÌ©dica feminina	Respetuoso,Profesional,Amistoso,Experto,SimpÌÁtico	Negativo/regular	2	No		Muy probable	Detectar el cÌÁncer de cuello uterino,Detectar el VPH,Mejorar la salud sexual,La prueba es accesible en el centro de salud,La prueba es promovido por los mÌ©dicos / enfermeras,Mejorar la salud prenatal,La prueba fue recomendada por el amigo,La prueba fue requerido por el mÌ©dico		No estar menstruando,No hacerte lavado o ducha vaginal previo,No aplicarte ningÌ¼n medicamento, jalea, pomadas, cremas, Ì_vulos etc. previo a realizarte la prueba,No haber tenido relaciones sexuales tres dÌ_as antes del examen	No	Muy en desacuerdo	Muy de acuerdo	Muy en desacuerdo
2016-07-29 10:54:00	2016-07-29 11:01:00	IP Address	161.0.53.241	100	379	TRUE	2016-07-29 11:01:00	R_5yU2ZSGlCMj8LzH					anonymous	Santa Ana P/S	2016-07-29	1904-01-01 09:15:00	S66	42	Rural	Sin estudios	El autobus (en la ruta)		60	Soltera, nunca casada	No	Trabajador independiente	Pobre	Nunca			SÌ_	SÌ_	22	6 meses a un aÌ±o	2 meses o mÌÁs	Una mÌ©dica feminina	Respetuoso,Profesional,Amistoso,Experto,SimpÌÁtico	No lo recuerde	7	No		Muy probable	La prueba es promovido por los mÌ©dicos / enfermeras,Mejorar la salud prenatal,La prueba fue recomendada por el amigo,La prueba fue requerido por el mÌ©dico		No estar menstruando,No hacerte lavado o ducha vaginal previo	No	Muy en desacuerdo	Muy de acuerdo	Muy de acuerdo
2016-07-29 10:46:00	2016-07-29 10:54:00	IP Address	161.0.53.241	100	473	TRUE	2016-07-29 10:54:00	R_3h4qkhcfKCBpaM5					anonymous	Santa Ana P/S	2016-07-29	1904-01-01 08:30:00	S65	22	Rural	La escuela primaria completa	Camina		20	Casada o pareja de hecho	No	Ama de casa	Solo lo suficiente	Pubertad y reproducciÌ_n,El sexo y las infecciones de transmisiÌ_n sexual,TransmisiÌ_n, chequeos y VIH/SIDA,Relaciones saludables y la comunicaciÌ_n	Maestro de escuela,Libros/ revistas,Iglesia,Madre,Padre,Hermanos,Otros miembros de la familia,Amigos,MÌ©dicos o clÌ_nicas de salud		SÌ_	SÌ_	20	Un aÌ±o a dos aÌ±os	30	Una mÌ©dica feminina	Respetuoso,Profesional,Amistoso,Experto,SimpÌÁtico	No lo recuerde	0	SÌ_	SÌ_	Muy probable	Detectar el cÌÁncer de cuello uterino,Detectar el VPH,Mejorar la salud sexual,La prueba es accesible en el centro de salud,La prueba es promovido por los mÌ©dicos / enfermeras,Mejorar la salud prenatal,La prueba fue requerido por el mÌ©dico		No estar menstruando,No haber tenido relaciones sexuales tres dÌ_as antes del examen	No	Algo en desacuerdo	Muy de acuerdo	Muy en desacuerdo
2016-07-29 08:38:00	2016-07-29 08:55:00	IP Address	186.77.132.4	100	1038	TRUE	2016-07-29 08:55:00	R_ekOrPWD8mexbgQ1					anonymous	Santa Ana P/S	2016-07-29	1904-01-01 08:38:00	V72	26	Rural	Sin estudios	Otros	bicicletta	30	Casada o pareja de hecho	No	Ama de casa	Pobre	Nunca			No	SÌ_	20	Tres aÌ±os o mÌÁs	15	Una enfermera feminina	Respetuoso,Profesional,Amistoso,Experto,SimpÌÁtico	Negativo/regular	2	No		Algo probable	Detectar el cÌÁncer de cuello uterino,Detectar el VPH,Mejorar la salud sexual,Mejorar la salud prenatal		No estar menstruando,No hacerte lavado o ducha vaginal previo,No aplicarte ningÌ¼n medicamento, jalea, pomadas, cremas, Ì_vulos etc. previo a realizarte la prueba,No haber tenido relaciones sexuales tres dÌ_as antes del examen	SÌ_	Muy en desacuerdo	Muy de acuerdo	Muy en desacuerdo
2016-07-29 08:20:00	2016-07-29 08:36:00	IP Address	186.77.132.4	100	975	TRUE	2016-07-29 08:36:00	R_r20WqJrqkX4ZT69					anonymous	Santa Ana P/S	2016-07-29	1904-01-01 08:20:00	V71	19	Rural	La educaciÌ_n universitaria incompleta	Camina		10	Soltera, nunca casada	No	Estudiante	Solo lo suficiente	Pubertad y reproducciÌ_n,El sexo y las infecciones de transmisiÌ_n sexual,TransmisiÌ_n, chequeos y VIH/SIDA,Relaciones saludables y la comunicaciÌ_n	Maestro de escuela,Otros	universidad	SÌ_	SÌ_	19	Menos de 3 meses		Una enfermera feminina	Respetuoso,Profesional	No ha recibido los resultados	0	No		Muy probable	Detectar el cÌÁncer de cuello uterino		No estar menstruando,No aplicarte ningÌ¼n medicamento, jalea, pomadas, cremas, Ì_vulos etc. previo a realizarte la prueba,No haber tenido relaciones sexuales tres dÌ_as antes del examen	No	Muy en desacuerdo	Muy de acuerdo	Algo en desacuerdo
2016-07-29 08:14:00	2016-07-29 08:20:00	IP Address	186.77.132.4	100	327	TRUE	2016-07-29 08:20:00	R_2zcjgSTQQbk0UQZ					anonymous	Santa Ana P/S	2016-07-29	1904-01-01 08:15:00	V70	20	Rural	La escuela secundaria incompleta	Otros	bicicletta	30	Casada o pareja de hecho	No	Ama de casa	Solo lo suficiente	Pubertad y reproducciÌ_n,El sexo y las infecciones de transmisiÌ_n sexual	Maestro de escuela,MÌ©dicos o clÌ_nicas de salud		SÌ_	No							1	No
2016-07-28 16:49:00	2016-07-28 16:56:00	IP Address	161.0.53.241	100	416	TRUE	2016-07-28 16:56:00	R_27OL4pONcETIjFC					anonymous	Los Leches P/S	2016-07-28	1904-01-01 10:08:00	S64	40	Rural	La escuela secundaria incompleta	Camina		45	Casada o pareja de hecho	No	Ama de casa	Pobre	El sexo y las infecciones de transmisiÌ_n sexual	Maestro de escuela,Libros/ revistas,Otros miembros de la familia,Amigos,MÌ©dicos o clÌ_nicas de salud		SÌ_	SÌ_	20	Menos de 3 meses	30	Una enfermera feminina	Respetuoso,Profesional,Amistoso,Experto,SimpÌÁtico	No lo recuerde	4	SÌ_	SÌ_	Muy probable	La prueba es promovido por los mÌ©dicos / enfermeras,Mejorar la salud prenatal,La prueba fue requerido por el mÌ©dico		No estar menstruando,No hacerte lavado o ducha vaginal previo,No aplicarte ningÌ¼n medicamento, jalea, pomadas, cremas, Ì_vulos etc. previo a realizarte la prueba,No haber tenido relaciones sexuales tres dÌ_as antes del examen	No	Muy en desacuerdo	Muy de acuerdo	Muy en desacuerdo
2016-07-28 16:47:00	2016-07-28 16:48:00	IP Address	161.0.53.241	100	343	TRUE	2016-07-28 16:49:00	R_5BwACW1SuDEewhD					anonymous	Los Leches P/S	2016-07-28	1904-01-01 09:47:00	S63	22	Rural	La escuela primaria completa	Camina		10	Casada o pareja de hecho	SÌ_	Ama de casa	Pobre	El sexo y las infecciones de transmisiÌ_n sexual,Relaciones saludables y la comunicaciÌ_n	Maestro de escuela,PelÌ_culas / vÌ_deos,Iglesia,Programas del gobierno,Madre,Hermanos,Otros miembros de la familia,Amigos,MÌ©dicos o clÌ_nicas de salud		SÌ_	SÌ_	20	6 meses a un aÌ±o	2 meses o mÌÁs	Una enfermera feminina	Respetuoso,Profesional,Amistoso,Experto,SimpÌÁtico	Negativo/regular	1	SÌ_	SÌ_	Poco probable	Detectar el cÌÁncer de cuello uterino,Detectar el VPH,Mejorar la salud sexual,La prueba es accesible en el centro de salud,La prueba es promovido por los mÌ©dicos / enfermeras,Mejorar la salud prenatal,La prueba fue recomendada por el amigo,La prueba fue requerido por el mÌ©dico		No estar menstruando,No hacerte lavado o ducha vaginal previo	No	Muy de acuerdo	Muy de acuerdo	Muy en desacuerdo
2016-07-28 16:35:00	2016-07-28 16:40:00	IP Address	161.0.53.241	100	323	TRUE	2016-07-28 16:40:00	R_2qt8icVBiULqXp0					anonymous	Los Leches P/S	2016-07-28	1904-01-01 08:56:00	S62	30	Rural	La escuela primaria completa	La moto		10	Casada o pareja de hecho	SÌ_	Ama de casa	Pobre	Relaciones saludables y la comunicaciÌ_n	Libros/ revistas,PelÌ_culas / vÌ_deos		SÌ_	SÌ_	26	3 meses a 6 meses	2 meses o mÌÁs	Una enfermera feminina	Respetuoso,Profesional,Amistoso,Experto,SimpÌÁtico	Negativo/regular	1	No		Poco probable	Mejorar la salud sexual,La prueba es accesible en el centro de salud,La prueba es promovido por los mÌ©dicos / enfermeras,Mejorar la salud prenatal,La prueba fue requerido por el mÌ©dico		No hay requisitos	No	Muy en desacuerdo	Muy de acuerdo	Muy en desacuerdo
2016-07-28 15:43:00	2016-07-28 16:33:00	IP Address	161.0.53.241	100	2998	TRUE	2016-07-28 16:33:00	R_1dnq7imQ2QttfYr					anonymous	Los Leches P/S	2016-07-28	1904-01-01 08:29:00	S61	29	Rural	La escuela secundaria completa	Camina		20	Casada o pareja de hecho	No	Empleado del gobierno	Solo lo suficiente	Pubertad y reproducciÌ_n,El sexo y las infecciones de transmisiÌ_n sexual,TransmisiÌ_n, chequeos y VIH/SIDA,Relaciones saludables y la comunicaciÌ_n	Maestro de escuela,Libros/ revistas,PelÌ_culas / vÌ_deos,Programas por extranjeros,Programas del gobierno,Madre,Padre,Hermanos,Hijos,Otros miembros de la familia,Amigos,MÌ©dicos o clÌ_nicas de salud,El Internet		SÌ_	SÌ_	20	Menos de 3 meses	30	Una mÌ©dica feminina	Respetuoso,Profesional,Amistoso,Experto,SimpÌÁtico	Negativo/regular	1	No		Muy probable	Detectar el cÌÁncer de cuello uterino,Detectar el VPH,Mejorar la salud sexual,La prueba es accesible en el centro de salud,La prueba es promovido por los mÌ©dicos / enfermeras,La prueba fue requerido por el mÌ©dico		No estar menstruando,No hacerte lavado o ducha vaginal previo,No aplicarte ningÌ¼n medicamento, jalea, pomadas, cremas, Ì_vulos etc. previo a realizarte la prueba,No haber tenido relaciones sexuales tres dÌ_as antes del examen	No	Algo en desacuerdo	Muy de acuerdo	Algo de acuerdo
2016-07-28 16:01:00	2016-07-28 16:11:00	IP Address	161.0.53.241	100	620	TRUE	2016-07-28 16:11:00	R_PSA6GD7Kebz3Feh					anonymous	Los Leches P/S	2016-07-28	1904-01-01 09:50:00	H-68	38	Rural	La escuela primaria incompleta	Camina		30	Casada o pareja de hecho	No	Ama de casa	Solo lo suficiente	El sexo y las infecciones de transmisiÌ_n sexual,TransmisiÌ_n, chequeos y VIH/SIDA,Relaciones saludables y la comunicaciÌ_n	Programas del gobierno,MÌ©dicos o clÌ_nicas de salud		SÌ_	SÌ_	20	6 meses a un aÌ±o	30	Una enfermera feminina	Respetuoso,Profesional,Amistoso,Experto,SimpÌÁtico	Negativo/regular	3	SÌ_	SÌ_	Muy probable	Detectar el cÌÁncer de cuello uterino,Detectar el VPH,Mejorar la salud sexual,La prueba es accesible en el centro de salud,La prueba es promovido por los mÌ©dicos / enfermeras,La prueba fue requerido por el mÌ©dico		No estar menstruando,No hacerte lavado o ducha vaginal previo,No aplicarte ningÌ¼n medicamento, jalea, pomadas, cremas, Ì_vulos etc. previo a realizarte la prueba,No haber tenido relaciones sexuales tres dÌ_as antes del examen	No	Muy de acuerdo	Muy de acuerdo	Muy en desacuerdo
2016-07-28 15:47:00	2016-07-28 16:01:00	IP Address	161.0.53.241	100	824	TRUE	2016-07-28 16:01:00	R_pS226cxvYNxbwQx					anonymous	Los Leches P/S	2016-07-28	1904-01-01 09:19:00	H-67	39	Rural	La escuela primaria incompleta	Camina		60	Soltera, nunca casada	No	Ama de casa	Pobre	TransmisiÌ_n, chequeos y VIH/SIDA,Relaciones saludables y la comunicaciÌ_n	Maestro de escuela,Libros/ revistas,PelÌ_culas / vÌ_deos,Iglesia,Madre,Padre,El Internet		SÌ_	SÌ_	19	3 meses a 6 meses	30	Una mÌ©dica feminina	Respetuoso,Amistoso	Negativo/regular	5	No		Muy probable	Detectar el cÌÁncer de cuello uterino,Detectar el VPH,Mejorar la salud sexual,La prueba es accesible en el centro de salud,La prueba es promovido por los mÌ©dicos / enfermeras,Mejorar la salud prenatal,La prueba fue requerido por el mÌ©dico		No hacerte lavado o ducha vaginal previo,No haber tenido relaciones sexuales tres dÌ_as antes del examen	No	Muy en desacuerdo	Muy de acuerdo	Muy de acuerdo
2016-07-28 15:39:00	2016-07-28 15:47:00	IP Address	161.0.53.241	100	500	TRUE	2016-07-28 15:47:00	R_1gUh27UMclxkLJI					anonymous	Los Leches P/S	2016-07-28	1904-01-01 08:02:00	H-66	25	Rural	Sin estudios	Camina		30	Casada o pareja de hecho	No	Ama de casa	Solo lo suficiente	Relaciones saludables y la comunicaciÌ_n	MÌ©dicos o clÌ_nicas de salud		SÌ_	SÌ_	15	Menos de 3 meses	30	Una enfermera feminina	Respetuoso	Negativo/regular	2	SÌ_	No	Muy probable	Detectar el cÌÁncer de cuello uterino,Detectar el VPH,Mejorar la salud sexual,La prueba es accesible en el centro de salud,La prueba es promovido por los mÌ©dicos / enfermeras,Mejorar la salud prenatal,La prueba fue recomendada por el amigo,La prueba fue requerido por el mÌ©dico		No estar menstruando,No hacerte lavado o ducha vaginal previo,No aplicarte ningÌ¼n medicamento, jalea, pomadas, cremas, Ì_vulos etc. previo a realizarte la prueba,No haber tenido relaciones sexuales tres dÌ_as antes del examen	No	Algo en desacuerdo	Muy de acuerdo	Muy en desacuerdo
2016-07-21 13:27:00	2016-07-21 13:39:00	IP Address	161.0.47.74	99	747	FALSE	2016-07-28 13:39:00	R_b1SmJPBlOqdY7M9					anonymous	Los Leches P/S	2016-07-21	1904-01-01 10:27:00	S46	45	Rural	La escuela secundaria completa	La moto		5	Casada o pareja de hecho	No	Ama de casa	Pobre	El sexo y las infecciones de transmisiÌ_n sexual	Maestro de escuela,Libros/ revistas,Programas del gobierno,Hijos,MÌ©dicos o clÌ_nicas de salud		SÌ_	SÌ_	18	Un aÌ±o a dos aÌ±os	30	Una enfermera feminina	Respetuoso,Profesional,Amistoso,Experto,SimpÌÁtico	Negativo/regular	3	No		Muy probable	Detectar el cÌÁncer de cuello uterino,Detectar el VPH,Mejorar la salud sexual,La prueba es accesible en el centro de salud,La prueba es promovido por los mÌ©dicos / enfermeras,Mejorar la salud prenatal,La prueba fue requerido por el mÌ©dico		No estar menstruando,No hacerte lavado o ducha vaginal previo,No aplicarte ningÌ¼n medicamento, jalea, pomadas, cremas, Ì_vulos etc. previo a realizarte la prueba,No haber tenido relaciones sexuales tres dÌ_as antes del examen	No	Algo de acuerdo	Muy de acuerdo	Muy en desacuerdo
2016-07-28 09:44:00	2016-07-28 10:15:00	IP Address	186.77.135.159	100	1855	TRUE	2016-07-28 10:15:00	R_3OGB5zYTaJVR6Nj					anonymous	Poneloya P/S	2016-07-28	1904-01-01 09:44:00	V69	36	Rural	Sin estudios	El autobus (en la ruta)		20	Casada o pareja de hecho	No	Ama de casa	Pobre	Nunca			SÌ_	SÌ_	20	3 meses a 6 meses	30	Una enfermera feminina	Respetuoso,Profesional,Amistoso,Experto,SimpÌÁtico	Negativo/regular	2	No		Muy probable	Detectar el VPH,Mejorar la salud sexual,Mejorar la salud prenatal		No estar menstruando,No hacerte lavado o ducha vaginal previo,No aplicarte ningÌ¼n medicamento, jalea, pomadas, cremas, Ì_vulos etc. previo a realizarte la prueba,No haber tenido relaciones sexuales tres dÌ_as antes del examen	SÌ_	Muy en desacuerdo	Muy de acuerdo	Muy en desacuerdo
2016-07-28 09:18:00	2016-07-28 09:36:00	IP Address	186.77.135.159	100	1057	TRUE	2016-07-28 09:36:00	R_2S0M7ngJwOCvcdj					anonymous	Poneloya P/S	2016-07-28	1904-01-01 09:18:00	V68	23	Rural	La escuela secundaria completa	Camina		2	Casada o pareja de hecho	SÌ_	Empleado no gubernamental	Solo lo suficiente	Pubertad y reproducciÌ_n,El sexo y las infecciones de transmisiÌ_n sexual,TransmisiÌ_n, chequeos y VIH/SIDA,Relaciones saludables y la comunicaciÌ_n	Maestro de escuela,MÌ©dicos o clÌ_nicas de salud		SÌ_	SÌ_	18	6 meses a un aÌ±o	42	Una enfermera feminina	Respetuoso,Profesional,Amistoso,Experto,SimpÌÁtico	Negativo/regular	2	SÌ_	SÌ_	Muy probable	Detectar el cÌÁncer de cuello uterino,Detectar el VPH,Mejorar la salud sexual,La prueba es promovido por los mÌ©dicos / enfermeras,Mejorar la salud prenatal,La prueba fue requerido por el mÌ©dico		No estar menstruando,No hacerte lavado o ducha vaginal previo,No aplicarte ningÌ¼n medicamento, jalea, pomadas, cremas, Ì_vulos etc. previo a realizarte la prueba,No haber tenido relaciones sexuales tres dÌ_as antes del examen	No	Muy en desacuerdo	Muy de acuerdo	Algo de acuerdo
2016-07-28 08:45:00	2016-07-28 09:07:00	IP Address	186.77.135.159	100	1371	TRUE	2016-07-28 09:08:00	R_32VXLDeA5RYr37K					anonymous	Poneloya P/S	2016-07-28	1904-01-01 08:45:00	V67	32	Rural	Sin estudios	Camina		120	Casada o pareja de hecho	No	Ama de casa	Pobre	El sexo y las infecciones de transmisiÌ_n sexual	MÌ©dicos o clÌ_nicas de salud		SÌ_	SÌ_	12	Tres aÌ±os o mÌÁs	2 meses o mÌÁs	Una enfermera feminina	Respetuoso,Profesional,Amistoso,Experto,SimpÌÁtico	Negativo/regular	1	No		Poco probable	Mejorar la salud prenatal		No estar menstruando,No haber tenido relaciones sexuales tres dÌ_as antes del examen	No	Muy en desacuerdo	Muy de acuerdo	Muy en desacuerdo
2016-07-27 13:41:00	2016-07-27 13:55:00	IP Address	161.0.53.241	100	877	TRUE	2016-07-27 13:55:00	R_3NHQoiwXqtAWJZ7					anonymous	Los Leches P/S	2016-07-27	1904-01-01 09:43:00	S60	34	Rural	La educaciÌ_n universitaria incompleta	Camina		20	Casada o pareja de hecho	No	Ama de casa	Solo lo suficiente	El sexo y las infecciones de transmisiÌ_n sexual,TransmisiÌ_n, chequeos y VIH/SIDA,Relaciones saludables y la comunicaciÌ_n	Maestro de escuela,Libros/ revistas,PelÌ_culas / vÌ_deos,Madre,Hermanos,MÌ©dicos o clÌ_nicas de salud		SÌ_	SÌ_	22	6 meses a un aÌ±o	30	Una mÌ©dica feminina	Respetuoso,Profesional,Experto	Negativo/regular	2	No		Muy probable	Detectar el cÌÁncer de cuello uterino,Detectar el VPH,Mejorar la salud sexual,La prueba es promovido por los mÌ©dicos / enfermeras,Mejorar la salud prenatal,La prueba fue requerido por el mÌ©dico		No estar menstruando,No haber tenido relaciones sexuales tres dÌ_as antes del examen	No	Algo de acuerdo	Muy de acuerdo	Algo de acuerdo
2016-07-27 13:29:00	2016-07-27 13:50:00	IP Address	161.0.53.241	100	1228	TRUE	2016-07-27 13:50:00	R_1Fle2NUjaWnPZtA					anonymous	Los Leches P/S	2016-07-27	1904-01-01 09:08:00	H-65	31	Rural	La escuela secundaria completa	La moto		10	Casada o pareja de hecho	No	Ama de casa	Viviendo con comodidad	El sexo y las infecciones de transmisiÌ_n sexual,TransmisiÌ_n, chequeos y VIH/SIDA,Relaciones saludables y la comunicaciÌ_n	Maestro de escuela,Libros/ revistas,Programas por extranjeros,Programas del gobierno,Madre,Padre,Otros miembros de la familia,MÌ©dicos o clÌ_nicas de salud,El Internet		SÌ_	SÌ_	28	Menos de 3 meses	15	Una estudiante feminina	Respetuoso,Profesional,Amistoso,Experto,SimpÌÁtico	Negativo/regular	2	SÌ_	SÌ_	Muy probable	Detectar el cÌÁncer de cuello uterino,Detectar el VPH,Mejorar la salud sexual,La prueba es accesible en el centro de salud,La prueba es promovido por los mÌ©dicos / enfermeras,Mejorar la salud prenatal,La prueba fue requerido por el mÌ©dico		No estar menstruando,No hacerte lavado o ducha vaginal previo,No aplicarte ningÌ¼n medicamento, jalea, pomadas, cremas, Ì_vulos etc. previo a realizarte la prueba,No haber tenido relaciones sexuales tres dÌ_as antes del examen	SÌ_	Algo en desacuerdo	Muy de acuerdo	Muy en desacuerdo
2016-07-27 09:58:00	2016-07-27 10:11:00	IP Address	186.77.133.98	100	766	TRUE	2016-07-27 10:11:00	R_vMNcf3Fhsq8i34t					anonymous	Poneloya P/S	2016-07-27	1904-01-01 10:00:00	V66	34	Rural	Sin estudios	El caballo		60	Soltera, nunca casada	No	Empleado no gubernamental	Solo lo suficiente	Nunca			SÌ_	SÌ_	24	3 meses a 6 meses		Una enfermera feminina	Profesional	No ha recibido los resultados	3	No		Muy probable	Mejorar la salud sexual		No estar menstruando,No haber tenido relaciones sexuales tres dÌ_as antes del examen	SÌ_	Algo de acuerdo	Muy de acuerdo	Muy de acuerdo
2016-07-27 09:39:00	2016-07-27 09:57:00	IP Address	186.77.133.98	100	1083	TRUE	2016-07-27 09:57:00	R_3HtXADBc7L4ormi					anonymous	Poneloya P/S	2016-07-27	1904-01-01 09:39:00	V65	28	Rural	La escuela primaria completa	Camina		20	Casada o pareja de hecho	No	Ama de casa	Solo lo suficiente	Pubertad y reproducciÌ_n	MÌ©dicos o clÌ_nicas de salud		SÌ_	SÌ_	28	3 meses a 6 meses	30	Una enfermera feminina	Respetuoso,Profesional,Amistoso,Experto,SimpÌÁtico	Negativo/regular	2	SÌ_	SÌ_	Muy probable	Detectar el VPH,Mejorar la salud sexual,Mejorar la salud prenatal		No haber tenido relaciones sexuales tres dÌ_as antes del examen	No	Algo de acuerdo	Muy de acuerdo	Muy en desacuerdo
2016-07-27 09:21:00	2016-07-27 09:39:00	IP Address	186.77.133.98	100	1062	TRUE	2016-07-27 09:39:00	R_32WQIuoL2Z6LbhZ					anonymous	Poneloya P/S	2016-07-27	1904-01-01 09:21:00	V64	34	Rural	Sin estudios	Camina		10	Soltera, nunca casada	No	Ama de casa	Pobre	Nunca			No	SÌ_	18	Menos de 3 meses	30	Una enfermera feminina	Respetuoso,Profesional,Amistoso,Experto,SimpÌÁtico	Negativo/regular	3	No		Algo probable			No estar menstruando,No haber tenido relaciones sexuales tres dÌ_as antes del examen	No	Muy de acuerdo	Muy de acuerdo	Algo de acuerdo
2016-07-27 08:58:00	2016-07-27 09:20:00	IP Address	186.77.133.98	100	1322	TRUE	2016-07-27 09:20:00	R_1Luj3sfpP3FJOIC					anonymous	Poneloya P/S	2016-07-27	1904-01-01 09:00:00	V63	36	Rural	La escuela primaria incompleta	Otros	bicicletta	10	Soltera, nunca casada	No	Empleado no gubernamental	Solo lo suficiente	El sexo y las infecciones de transmisiÌ_n sexual	Otros,MÌ©dicos o clÌ_nicas de salud	charlas	SÌ_	SÌ_	15	3 meses a 6 meses	30	Una enfermera feminina	Profesional	Negativo/regular	3	No		Muy probable	Detectar el cÌÁncer de cuello uterino,Mejorar la salud sexual,La prueba fue requerido por el mÌ©dico		No estar menstruando,No aplicarte ningÌ¼n medicamento, jalea, pomadas, cremas, Ì_vulos etc. previo a realizarte la prueba,No haber tenido relaciones sexuales tres dÌ_as antes del examen	No	Muy en desacuerdo	Muy de acuerdo	Muy en desacuerdo
2016-07-27 08:32:00	2016-07-27 08:49:00	IP Address	186.77.133.98	100	1060	TRUE	2016-07-27 08:49:00	R_2qCMbcp1Rmjpg2e					anonymous	Poneloya P/S	2016-07-27	1904-01-01 08:30:00	V62	23	Rural	La escuela secundaria completa	Otros	bicicletta	20	Soltera, nunca casada	No	Trabajador independiente	Pobre	El sexo y las infecciones de transmisiÌ_n sexual,Relaciones saludables y la comunicaciÌ_n	MÌ©dicos o clÌ_nicas de salud		No	No							2	No		Muy probable			No estar menstruando,No hacerte lavado o ducha vaginal previo,No aplicarte ningÌ¼n medicamento, jalea, pomadas, cremas, Ì_vulos etc. previo a realizarte la prueba,No haber tenido relaciones sexuales tres dÌ_as antes del examen	No	Muy de acuerdo	Muy de acuerdo	Algo de acuerdo
2016-07-27 08:06:00	2016-07-27 08:26:00	IP Address	186.77.133.98	100	1204	TRUE	2016-07-27 08:26:00	R_2DS04PB5DEbBtme					anonymous	Poneloya P/S	2016-07-27	1904-01-01 08:06:00	V61	32	Rural	La escuela secundaria incompleta	El autobus (en la ruta)		3	Soltera, nunca casada	No	Trabajador independiente	Solo lo suficiente	Relaciones saludables y la comunicaciÌ_n	MÌ©dicos o clÌ_nicas de salud		SÌ_	SÌ_	23	Tres aÌ±os o mÌÁs	15	Una enfermera feminina	Respetuoso,Profesional,Amistoso,Experto,SimpÌÁtico	Negativo/regular	2	No		Algo probable	Mejorar la salud sexual		No estar menstruando,No hacerte lavado o ducha vaginal previo,No aplicarte ningÌ¼n medicamento, jalea, pomadas, cremas, Ì_vulos etc. previo a realizarte la prueba,No haber tenido relaciones sexuales tres dÌ_as antes del examen	No	Muy en desacuerdo	Muy de acuerdo	Muy en desacuerdo
2016-07-26 12:55:00	2016-07-26 13:02:00	IP Address	161.0.44.127	100	401	TRUE	2016-07-26 13:02:00	R_pSZREFUYuo5IOxr					anonymous	Santa Ana P/S	2016-07-26	1904-01-01 10:01:00	S59	19	Rural	La escuela primaria incompleta	Otros	bicicleta	10	Casada o pareja de hecho	No	Ama de casa	Solo lo suficiente	El sexo y las infecciones de transmisiÌ_n sexual,TransmisiÌ_n, chequeos y VIH/SIDA,Relaciones saludables y la comunicaciÌ_n	Maestro de escuela,PelÌ_culas / vÌ_deos,Iglesia,Programas del gobierno,Madre,Padre,Hermanos,Amigos,MÌ©dicos o clÌ_nicas de salud		SÌ_	SÌ_	15	3 meses a 6 meses	30	Una mÌ©dica feminina	Respetuoso,Profesional,Amistoso,Experto,SimpÌÁtico	Negativo/regular	1	SÌ_	SÌ_	Muy probable	Detectar el cÌÁncer de cuello uterino,Detectar el VPH,Mejorar la salud sexual,La prueba es accesible en el centro de salud,La prueba es promovido por los mÌ©dicos / enfermeras,Mejorar la salud prenatal,La prueba fue requerido por el mÌ©dico		No estar menstruando,No hacerte lavado o ducha vaginal previo,No aplicarte ningÌ¼n medicamento, jalea, pomadas, cremas, Ì_vulos etc. previo a realizarte la prueba,No haber tenido relaciones sexuales tres dÌ_as antes del examen	No	Algo de acuerdo	Muy de acuerdo	Algo de acuerdo
2016-07-26 12:44:00	2016-07-26 12:55:00	IP Address	161.0.44.127	100	662	TRUE	2016-07-26 12:55:00	R_qPjErdM7XxRNbtT					anonymous	Santa Ana P/S	2016-07-26	1904-01-01 09:36:00	S58	27	Rural	La escuela primaria completa	Camina		60	Soltera, nunca casada	No	Desempleado (tiene la capacidad de trabajar)	Pobre	Pubertad y reproducciÌ_n,El sexo y las infecciones de transmisiÌ_n sexual,TransmisiÌ_n, chequeos y VIH/SIDA,Relaciones saludables y la comunicaciÌ_n	PelÌ_culas / vÌ_deos,Iglesia,MÌ©dicos o clÌ_nicas de salud		SÌ_	SÌ_	15	6 meses a un aÌ±o	30	Una mÌ©dica feminina	Respetuoso,Profesional,Amistoso,Experto,SimpÌÁtico	Negativo/regular	3	SÌ_	SÌ_	Muy probable	Detectar el cÌÁncer de cuello uterino,Detectar el VPH,Mejorar la salud sexual,La prueba es accesible en el centro de salud,La prueba es promovido por los mÌ©dicos / enfermeras,Mejorar la salud prenatal,La prueba fue requerido por el mÌ©dico		No estar menstruando,No hacerte lavado o ducha vaginal previo,No aplicarte ningÌ¼n medicamento, jalea, pomadas, cremas, Ì_vulos etc. previo a realizarte la prueba,No haber tenido relaciones sexuales tres dÌ_as antes del examen	No	Muy en desacuerdo	Muy de acuerdo	Muy en desacuerdo
2016-07-26 12:36:00	2016-07-26 12:43:00	IP Address	161.0.44.127	100	421	TRUE	2016-07-26 12:43:00	R_VWgKnWcyK6M8vhT					anonymous	Santa Ana P/S	2016-07-26	1904-01-01 09:06:00	S57	19	Rural	La escuela secundaria incompleta	Camina		60	Casada o pareja de hecho	No	Ama de casa	Pobre	El sexo y las infecciones de transmisiÌ_n sexual	Maestro de escuela,Libros/ revistas,PelÌ_culas / vÌ_deos,Iglesia,Programas por extranjeros,Programas del gobierno		SÌ_	No							0	SÌ_	No	Muy probable	Detectar el cÌÁncer de cuello uterino,Detectar el VPH,Mejorar la salud sexual,La prueba es accesible en el centro de salud,La prueba es promovido por los mÌ©dicos / enfermeras,Mejorar la salud prenatal,La prueba fue requerido por el mÌ©dico		No estar menstruando,No haber tenido relaciones sexuales tres dÌ_as antes del examen	No	Muy en desacuerdo	Muy de acuerdo	Muy en desacuerdo
2016-07-26 12:26:00	2016-07-26 12:36:00	IP Address	161.0.44.127	100	573	TRUE	2016-07-26 12:36:00	R_rl1mJ2Rp8zmPEbv					anonymous	Santa Ana P/S	2016-07-26	1904-01-01 08:43:00	S56	34	Rural	La escuela primaria incompleta	La moto		30	Casada o pareja de hecho	No	Ama de casa	Pobre	El sexo y las infecciones de transmisiÌ_n sexual,TransmisiÌ_n, chequeos y VIH/SIDA,Relaciones saludables y la comunicaciÌ_n	Maestro de escuela,PelÌ_culas / vÌ_deos,Iglesia,Programas por extranjeros,Programas del gobierno,Madre,MÌ©dicos o clÌ_nicas de salud		SÌ_	SÌ_	14	Un aÌ±o a dos aÌ±os	30	Una enfermera feminina	Respetuoso,Profesional,Amistoso,Experto,SimpÌÁtico	Negativo/regular	2	No		Muy probable	Detectar el cÌÁncer de cuello uterino,Detectar el VPH,Mejorar la salud sexual,La prueba es accesible en el centro de salud,La prueba es promovido por los mÌ©dicos / enfermeras,Mejorar la salud prenatal,La prueba fue requerido por el mÌ©dico		No estar menstruando,No hacerte lavado o ducha vaginal previo,No aplicarte ningÌ¼n medicamento, jalea, pomadas, cremas, Ì_vulos etc. previo a realizarte la prueba,No haber tenido relaciones sexuales tres dÌ_as antes del examen	No	Muy de acuerdo	Muy de acuerdo	Muy en desacuerdo
2016-07-26 12:01:00	2016-07-26 12:19:00	IP Address	161.0.44.127	100	1134	TRUE	2016-07-26 12:19:00	R_C94LjT68uPLFEg9					anonymous	Santa Ana P/S	2016-07-26	1904-01-01 08:19:00	S55	33	Rural	La escuela secundaria completa	Otros	bicicleta	20	Casada o pareja de hecho	No	Ama de casa	Pobre	El sexo y las infecciones de transmisiÌ_n sexual,TransmisiÌ_n, chequeos y VIH/SIDA,Relaciones saludables y la comunicaciÌ_n	Maestro de escuela,Iglesia,Amigos,MÌ©dicos o clÌ_nicas de salud		SÌ_	SÌ_	18	Menos de 3 meses	15	Una mÌ©dica feminina	Respetuoso,Profesional,Amistoso,Experto,SimpÌÁtico	Negativo/regular	2	No		Muy probable	Detectar el cÌÁncer de cuello uterino,Detectar el VPH,Mejorar la salud sexual,La prueba es accesible en el centro de salud,La prueba es promovido por los mÌ©dicos / enfermeras,Mejorar la salud prenatal,La prueba fue requerido por el mÌ©dico		No estar menstruando,No hacerte lavado o ducha vaginal previo,No aplicarte ningÌ¼n medicamento, jalea, pomadas, cremas, Ì_vulos etc. previo a realizarte la prueba,No haber tenido relaciones sexuales tres dÌ_as antes del examen	No	Algo de acuerdo	Muy de acuerdo	Muy en desacuerdo
2016-07-26 11:32:00	2016-07-26 12:00:00	IP Address	161.0.44.127	100	1698	TRUE	2016-07-26 12:00:00	R_PIh345ORXPLFTVv					anonymous	Santa Ana P/S	2016-07-26	1904-01-01 07:50:00	S54	22	Rural	La escuela primaria completa	Camina		20	Casada o pareja de hecho	No	Ama de casa	Pobre	Pubertad y reproducciÌ_n,El sexo y las infecciones de transmisiÌ_n sexual,TransmisiÌ_n, chequeos y VIH/SIDA,Relaciones saludables y la comunicaciÌ_n	Maestro de escuela,Iglesia,Madre,Padre,Hermanos,Otros miembros de la familia,Amigos,MÌ©dicos o clÌ_nicas de salud,El Internet		SÌ_	SÌ_	20	Dos aÌ±os a tres aÌ±os	30	Una mÌ©dica feminina	Respetuoso,Profesional,Amistoso,Experto,SimpÌÁtico	No lo recuerde	0	SÌ_	No	Muy probable	Detectar el cÌÁncer de cuello uterino,Detectar el VPH,Mejorar la salud sexual,La prueba es accesible en el centro de salud,La prueba es promovido por los mÌ©dicos / enfermeras,Mejorar la salud prenatal,La prueba fue requerido por el mÌ©dico		No haber tenido relaciones sexuales tres dÌ_as antes del examen	No	Muy en desacuerdo	Algo de acuerdo	Algo en desacuerdo
2016-07-26 11:23:00	2016-07-26 11:31:00	IP Address	161.0.44.127	100	513	TRUE	2016-07-26 11:31:00	R_ZKpmKZAQA667Xcl					anonymous	Santa Ana P/S	2016-07-26	1904-01-01 07:19:00	S53	27	Rural	La escuela primaria incompleta	Otros	bicicleta	20	Casada o pareja de hecho	No	Desempleado (tiene la capacidad de trabajar)	Viviendo con comodidad	El sexo y las infecciones de transmisiÌ_n sexual,TransmisiÌ_n, chequeos y VIH/SIDA,Relaciones saludables y la comunicaciÌ_n	Libros/ revistas,PelÌ_culas / vÌ_deos,Programas del gobierno,Madre,Hermanos,MÌ©dicos o clÌ_nicas de salud		SÌ_	SÌ_	16	3 meses a 6 meses	8	Una mÌ©dica feminina	Respetuoso,Profesional,Amistoso,Experto,SimpÌÁtico	Negativo/regular	2	No		Muy probable	Detectar el cÌÁncer de cuello uterino,Detectar el VPH,Mejorar la salud sexual,La prueba es accesible en el centro de salud,La prueba es promovido por los mÌ©dicos / enfermeras,Mejorar la salud prenatal,La prueba fue requerido por el mÌ©dico,Otro	Si tiene sÌ_ntomas y dolor	No estar menstruando,No haber tenido relaciones sexuales tres dÌ_as antes del examen	No	Algo de acuerdo	Muy de acuerdo	Algo en desacuerdo
2016-07-26 10:21:00	2016-07-26 10:44:00	IP Address	186.77.133.4	100	1396	TRUE	2016-07-26 10:44:00	R_3KVfvAVxUZSOBIl					anonymous	Poneloya P/S	2016-07-26	10;21	v65	32	Rural	La escuela primaria completa	El autobus (en la ruta)		3	Casada o pareja de hecho	No	Ama de casa	Pobre	Relaciones saludables y la comunicaciÌ_n	Maestro de escuela,MÌ©dicos o clÌ_nicas de salud		SÌ_	SÌ_	20	Menos de 3 meses	8	Una mÌ©dica feminina	Respetuoso,Profesional,Amistoso,Experto,SimpÌÁtico	Negativo/regular	1	No		Muy probable	Detectar el cÌÁncer de cuello uterino,Detectar el VPH,Mejorar la salud sexual		No estar menstruando,No hacerte lavado o ducha vaginal previo,No aplicarte ningÌ¼n medicamento, jalea, pomadas, cremas, Ì_vulos etc. previo a realizarte la prueba,No haber tenido relaciones sexuales tres dÌ_as antes del examen	No	Muy en desacuerdo	Muy de acuerdo	Algo en desacuerdo
2016-07-26 09:55:00	2016-07-26 10:15:00	IP Address	186.77.133.4	100	1206	TRUE	2016-07-26 10:15:00	R_T8ekYS46zuCzZp7					anonymous	Poneloya P/S	2016-07-26	1904-01-01 09:55:00	V64	20	Rural	La escuela secundaria completa	El autobus (en la ruta)		30	Casada o pareja de hecho	No	Ama de casa	Viviendo con comodidad	El sexo y las infecciones de transmisiÌ_n sexual	Maestro de escuela		SÌ_	No							0	SÌ_	No	Muy probable	Detectar el cÌÁncer de cuello uterino,Mejorar la salud sexual,Mejorar la salud prenatal		No estar menstruando,No hacerte lavado o ducha vaginal previo,No haber tenido relaciones sexuales tres dÌ_as antes del examen	SÌ_	Algo de acuerdo	Muy de acuerdo	Muy de acuerdo
2016-07-26 09:20:00	2016-07-26 09:44:00	IP Address	186.77.133.4	100	1463	TRUE	2016-07-26 09:45:00	R_3EXCyF25nEYmmyB					anonymous	Poneloya P/S	2016-07-26	1904-01-01 09:21:00	V63	35	Rural	La escuela primaria incompleta	El autobus (en la ruta)		30	Casada o pareja de hecho	No	Ama de casa	Solo lo suficiente	Pubertad y reproducciÌ_n,El sexo y las infecciones de transmisiÌ_n sexual	Otros,MÌ©dicos o clÌ_nicas de salud	charla	SÌ_	SÌ_	18	Menos de 3 meses	30	Una enfermera feminina	Respetuoso,Profesional,Amistoso,Experto,SimpÌÁtico	No lo recuerde	3	SÌ_	No	Poco probable	Detectar el cÌÁncer de cuello uterino,Detectar el VPH,Mejorar la salud sexual,La prueba es accesible en el centro de salud,La prueba es promovido por los mÌ©dicos / enfermeras,Mejorar la salud prenatal,La prueba fue recomendada por el amigo,La prueba fue requerido por el mÌ©dico		No estar menstruando,No hacerte lavado o ducha vaginal previo,No aplicarte ningÌ¼n medicamento, jalea, pomadas, cremas, Ì_vulos etc. previo a realizarte la prueba,No haber tenido relaciones sexuales tres dÌ_as antes del examen	No	Muy de acuerdo	Muy de acuerdo	Algo en desacuerdo
2016-07-26 09:00:00	2016-07-26 09:16:00	IP Address	186.77.133.4	100	999	TRUE	2016-07-26 09:16:00	R_1dsoYRHWdlBsodg					anonymous	Poneloya P/S	2016-07-26	1904-01-01 09:00:00	V62	23	Rural	La educaciÌ_n universitaria completa	El autobus (en la ruta)		45	Casada o pareja de hecho	No	Ama de casa	Solo lo suficiente	Pubertad y reproducciÌ_n,El sexo y las infecciones de transmisiÌ_n sexual,TransmisiÌ_n, chequeos y VIH/SIDA,Relaciones saludables y la comunicaciÌ_n	Maestro de escuela		SÌ_	SÌ_	19	Tres aÌ±os o mÌÁs	15	Una mÌ©dica feminina	Respetuoso,Profesional,Amistoso,Experto,SimpÌÁtico	Positivo/irregular	1	SÌ_	SÌ_	Algo probable	Detectar el VPH,Mejorar la salud prenatal		No estar menstruando,No hacerte lavado o ducha vaginal previo,No haber tenido relaciones sexuales tres dÌ_as antes del examen	No	Muy de acuerdo	Muy de acuerdo	Muy de acuerdo
2016-07-26 08:33:00	2016-07-26 08:57:00	IP Address	186.77.133.4	100	1494	TRUE	2016-07-26 08:57:00	R_21jr62DPxXoAGCi					anonymous	Poneloya P/S	2016-07-26	1904-01-01 08:33:00	V61	29	Rural	La escuela secundaria completa	Camina		5	Soltera, nunca casada	No	Ama de casa	Solo lo suficiente	Pubertad y reproducciÌ_n,El sexo y las infecciones de transmisiÌ_n sexual	Maestro de escuela,MÌ©dicos o clÌ_nicas de salud		SÌ_	SÌ_	23	6 meses a un aÌ±o	30	Una enfermera feminina	Respetuoso,Profesional,Amistoso,Experto,SimpÌÁtico	Negativo/regular	1	No		Muy poco probable	Detectar el VPH,Mejorar la salud sexual		No estar menstruando,No hacerte lavado o ducha vaginal previo,No aplicarte ningÌ¼n medicamento, jalea, pomadas, cremas, Ì_vulos etc. previo a realizarte la prueba,No haber tenido relaciones sexuales tres dÌ_as antes del examen	No	Muy en desacuerdo	Muy de acuerdo	Muy en desacuerdo
2016-07-25 15:17:00	2016-07-25 15:34:00	IP Address	161.0.44.127	100	1019	TRUE	2016-07-25 15:34:00	R_3hmqNeDAxtNxR4x					anonymous	Santa Ana P/S	2016-07-25		A85	24	Urbano	La escuela primaria incompleta	El autobus (en la ruta)		30	Casada o pareja de hecho	No	Ama de casa	Pobre	Nunca			SÌ_	SÌ_	16	Un aÌ±o a dos aÌ±os	7	Una mÌ©dica feminina	Respetuoso,Profesional,Amistoso,Experto,SimpÌÁtico	Negativo/regular	3	SÌ_	No	Muy probable	Detectar el cÌÁncer de cuello uterino,Detectar el VPH,Mejorar la salud sexual,La prueba es accesible en el centro de salud,La prueba es promovido por los mÌ©dicos / enfermeras,Mejorar la salud prenatal,La prueba fue requerido por el mÌ©dico		No estar menstruando,No hacerte lavado o ducha vaginal previo,No aplicarte ningÌ¼n medicamento, jalea, pomadas, cremas, Ì_vulos etc. previo a realizarte la prueba,No haber tenido relaciones sexuales tres dÌ_as antes del examen	SÌ_	Algo de acuerdo	Muy de acuerdo	Muy de acuerdo
2016-07-25 14:56:00	2016-07-25 15:05:00	IP Address	161.0.44.127	100	531	TRUE	2016-07-25 15:05:00	R_ewZYNRAfmUhlR53					anonymous	Santa Ana P/S			A84	24	Rural	La escuela primaria incompleta	Camina		15	Casada o pareja de hecho	SÌ_	Ama de casa	Adinerado	El sexo y las infecciones de transmisiÌ_n sexual,TransmisiÌ_n, chequeos y VIH/SIDA	Maestro de escuela		SÌ_	SÌ_	15	3 meses a 6 meses	3	Una mÌ©dica feminina	Amistoso	Negativo/regular	1	SÌ_	SÌ_	Muy poco probable	Detectar el cÌÁncer de cuello uterino,Detectar el VPH,Mejorar la salud sexual,La prueba es accesible en el centro de salud,La prueba es promovido por los mÌ©dicos / enfermeras,Mejorar la salud prenatal,La prueba fue requerido por el mÌ©dico		No estar menstruando,No haber tenido relaciones sexuales tres dÌ_as antes del examen	No	Muy de acuerdo	Muy de acuerdo	Muy de acuerdo
2016-07-25 14:10:00	2016-07-25 14:50:00	IP Address	161.0.44.127	100	2440	TRUE	2016-07-25 14:50:00	R_022nd2aaYfbTyAt					anonymous	Santa Ana P/S			A83	32	Rural	La escuela primaria completa	La moto		20	Casada o pareja de hecho	SÌ_	Ama de casa	Pobre	Nunca			SÌ_	SÌ_	17	3 meses a 6 meses	15	Una mÌ©dica feminina	Respetuoso,Profesional,Amistoso,Experto,SimpÌÁtico	Negativo/regular	3	SÌ_	SÌ_	Algo probable	Detectar el cÌÁncer de cuello uterino,Detectar el VPH,Mejorar la salud sexual,La prueba es accesible en el centro de salud,La prueba es promovido por los mÌ©dicos / enfermeras,Mejorar la salud prenatal,La prueba fue requerido por el mÌ©dico		No hay requisitos	No	Muy en desacuerdo	Muy de acuerdo	Muy en desacuerdo
2016-07-25 13:48:00	2016-07-25 14:08:00	IP Address	161.0.44.127	100	1223	TRUE	2016-07-25 14:08:00	R_w4YJRKIHYFrLeHn					anonymous	Santa Ana P/S	2016-07-25		A82	20	Rural	La escuela secundaria completa	El autobus (en la ruta)		7	Casada o pareja de hecho	No	Ama de casa	Solo lo suficiente	Nunca			SÌ_	SÌ_	17	Menos de 3 meses		Una mÌ©dica feminina	Respetuoso,Profesional,Amistoso,Experto,SimpÌÁtico	No ha recibido los resultados	3	SÌ_	SÌ_	Algo probable	Detectar el cÌÁncer de cuello uterino,Detectar el VPH,Mejorar la salud sexual,La prueba es accesible en el centro de salud,La prueba es promovido por los mÌ©dicos / enfermeras,Mejorar la salud prenatal,La prueba fue requerido por el mÌ©dico		No hay requisitos	No	Muy en desacuerdo	Muy de acuerdo	Muy en desacuerdo
2016-07-25 13:35:00	2016-07-25 13:47:00	IP Address	161.0.44.127	100	753	TRUE	2016-07-25 13:47:00	R_1immoHMyOrdVfuU					anonymous	Santa Ana P/S	2016-07-25		A81	22	Urbano	La escuela primaria completa	El autobus (en la ruta)		4	Casada o pareja de hecho	No	Ama de casa	Solo lo suficiente	Nunca			SÌ_	SÌ_	17	Menos de 3 meses		Una mÌ©dica feminina	Respetuoso,Profesional,Amistoso,Experto,SimpÌÁtico	No ha recibido los resultados	2	No		Muy probable	Detectar el cÌÁncer de cuello uterino,Detectar el VPH,Mejorar la salud sexual,La prueba es accesible en el centro de salud,Mejorar la salud prenatal,La prueba fue requerido por el mÌ©dico		No hay requisitos	No	Muy en desacuerdo	Muy de acuerdo
2016-07-25 13:32:00	2016-07-25 13:44:00	IP Address	161.0.44.127	100	758	TRUE	2016-07-25 13:44:00	R_1ezPI72BofhVafl					anonymous	Santa Ana P/S	2016-07-25	1904-01-01 09:20:00	H-64	20	Rural	La escuela secundaria incompleta	Camina		20	Casada o pareja de hecho	No	Ama de casa	Solo lo suficiente	Relaciones saludables y la comunicaciÌ_n	Maestro de escuela,Madre,Padre,MÌ©dicos o clÌ_nicas de salud		SÌ_	SÌ_	15	3 meses a 6 meses	30	Una mÌ©dica feminina	Respetuoso,Amistoso	Negativo/regular	2	SÌ_	SÌ_	Muy probable	Detectar el cÌÁncer de cuello uterino,Detectar el VPH,Mejorar la salud sexual,La prueba es accesible en el centro de salud,La prueba es promovido por los mÌ©dicos / enfermeras,Mejorar la salud prenatal		No estar menstruando,No hacerte lavado o ducha vaginal previo,No aplicarte ningÌ¼n medicamento, jalea, pomadas, cremas, Ì_vulos etc. previo a realizarte la prueba,No haber tenido relaciones sexuales tres dÌ_as antes del examen	No	Algo de acuerdo	Muy de acuerdo	Muy en desacuerdo
2016-07-25 12:15:00	2016-07-25 13:30:00	IP Address	161.0.44.127	100	4502	TRUE	2016-07-25 13:30:00	R_8owwSc1T1JzMjOp					anonymous	Santa Ana P/S	2016-07-25	1904-01-01 09:00:00	H-63	43	Rural	La escuela primaria completa	Camina		20	Casada o pareja de hecho	No	Ama de casa	Solo lo suficiente	Nunca			SÌ_	SÌ_	21	Un aÌ±o a dos aÌ±os	30	Una enfermera feminina	Respetuoso,Profesional,Amistoso,Experto,SimpÌÁtico	Negativo/regular	4	No		Muy probable	Detectar el cÌÁncer de cuello uterino,La prueba es accesible en el centro de salud,La prueba es promovido por los mÌ©dicos / enfermeras,La prueba fue requerido por el mÌ©dico		No estar menstruando,No haber tenido relaciones sexuales tres dÌ_as antes del examen	No	Muy en desacuerdo	Muy de acuerdo	Muy en desacuerdo
2016-07-25 12:00:00	2016-07-25 12:15:00	IP Address	161.0.44.127	100	861	TRUE	2016-07-25 12:15:00	R_24Hla8CSFz1pDyy					anonymous	Santa Ana P/S	2016-07-25	1904-01-01 08:28:00	H-62	23	Rural	La escuela secundaria incompleta	La moto		20	Soltera, nunca casada	No	Ama de casa	Viviendo con comodidad	Relaciones saludables y la comunicaciÌ_n	Maestro de escuela,Padre,MÌ©dicos o clÌ_nicas de salud		SÌ_	SÌ_	19	Un aÌ±o a dos aÌ±os	30	Una enfermera feminina	Respetuoso,Profesional,Amistoso,Experto,SimpÌÁtico	Negativo/regular	0	No		Poco probable	Detectar el cÌÁncer de cuello uterino,Detectar el VPH,Mejorar la salud sexual,La prueba es promovido por los mÌ©dicos / enfermeras		No estar menstruando,No hacerte lavado o ducha vaginal previo,No aplicarte ningÌ¼n medicamento, jalea, pomadas, cremas, Ì_vulos etc. previo a realizarte la prueba	No	Algo de acuerdo	Muy de acuerdo	Muy en desacuerdo
2016-07-25 11:37:00	2016-07-25 12:00:00	IP Address	161.0.44.127	100	1381	TRUE	2016-07-25 12:00:00	R_2zpg7oGL7v1avCg					anonymous	Santa Ana P/S	2016-07-25	1904-01-01 07:57:00	H-61	18	Rural	La escuela secundaria incompleta	La moto		30	Casada o pareja de hecho	No	Ama de casa	Viviendo con comodidad	Relaciones saludables y la comunicaciÌ_n	Maestro de escuela,Madre,Padre,MÌ©dicos o clÌ_nicas de salud		SÌ_	SÌ_	15	Menos de 3 meses	2 meses o mÌÁs	Una enfermera feminina	Respetuoso,Profesional,Amistoso,Experto,SimpÌÁtico	Negativo/regular	2	SÌ_	SÌ_	Muy probable	Detectar el cÌÁncer de cuello uterino,Detectar el VPH,Mejorar la salud sexual,La prueba es accesible en el centro de salud,La prueba es promovido por los mÌ©dicos / enfermeras,Mejorar la salud prenatal,La prueba fue requerido por el mÌ©dico		No estar menstruando,No hacerte lavado o ducha vaginal previo,No aplicarte ningÌ¼n medicamento, jalea, pomadas, cremas, Ì_vulos etc. previo a realizarte la prueba,No haber tenido relaciones sexuales tres dÌ_as antes del examen	No	Muy de acuerdo	Muy de acuerdo	Muy en desacuerdo
2016-07-25 10:20:00	2016-07-25 10:38:00	IP Address	186.77.132.157	100	1043	TRUE	2016-07-25 10:38:00	R_2rj59ob6xwaFEuO					anonymous	Poneloya P/S	2016-07-25	1904-01-01 10:20:00	V60	22	Rural	La escuela primaria incompleta	El autobus (en la ruta)		40	Soltera, nunca casada	No	Ama de casa	Pobre	Pubertad y reproducciÌ_n,El sexo y las infecciones de transmisiÌ_n sexual	Maestro de escuela		SÌ_	SÌ_	19	3 meses a 6 meses	2 meses o mÌÁs	Una enfermera feminina	Respetuoso	Positivo/irregular	1	No		Muy probable	La prueba fue requerido por el mÌ©dico		No estar menstruando,No hacerte lavado o ducha vaginal previo,No aplicarte ningÌ¼n medicamento, jalea, pomadas, cremas, Ì_vulos etc. previo a realizarte la prueba,No haber tenido relaciones sexuales tres dÌ_as antes del examen	SÌ_	Muy en desacuerdo	Muy en desacuerdo	Muy de acuerdo
2016-07-25 09:56:00	2016-07-25 10:18:00	IP Address	186.77.132.157	100	1344	TRUE	2016-07-25 10:18:00	R_1K26qcEWRxAqtn8					anonymous	Poneloya P/S	2016-07-25	1904-01-01 09:55:00	V59	33	Rural	La escuela secundaria incompleta	Otros	bicicletta	15	Soltera, nunca casada	No	Ama de casa	Pobre	Pubertad y reproducciÌ_n,El sexo y las infecciones de transmisiÌ_n sexual,TransmisiÌ_n, chequeos y VIH/SIDA,Relaciones saludables y la comunicaciÌ_n	Maestro de escuela,MÌ©dicos o clÌ_nicas de salud		SÌ_	SÌ_	18	3 meses a 6 meses	30	Una enfermera feminina	Respetuoso,Profesional,Amistoso	No ha recibido los resultados	3	No		Muy poco probable	Mejorar la salud sexual,Otro	controlar la salud	No estar menstruando,No haber tenido relaciones sexuales tres dÌ_as antes del examen	No	Muy en desacuerdo	Muy de acuerdo	Muy en desacuerdo
2016-07-25 09:18:00	2016-07-25 09:48:00	IP Address	186.77.132.157	100	1772	TRUE	2016-07-25 09:48:00	R_1fdgryOkRjplpW3					anonymous	Poneloya P/S	2016-07-25	1904-01-01 09:20:00	V58	49	Rural	Sin estudios	Camina		90	Casada o pareja de hecho	No	Ama de casa	Pobre	Nunca			SÌ_	SÌ_	21	6 meses a un aÌ±o	30	Una enfermera feminina	Respetuoso,Profesional,Amistoso,Experto,SimpÌÁtico	Negativo/regular	7	No		Muy probable	Detectar el cÌÁncer de cuello uterino,Detectar el VPH,Mejorar la salud sexual,La prueba es promovido por los mÌ©dicos / enfermeras,Mejorar la salud prenatal,La prueba fue recomendada por el amigo,La prueba fue requerido por el mÌ©dico		No estar menstruando,No hacerte lavado o ducha vaginal previo,No aplicarte ningÌ¼n medicamento, jalea, pomadas, cremas, Ì_vulos etc. previo a realizarte la prueba,No haber tenido relaciones sexuales tres dÌ_as antes del examen	No	Algo de acuerdo	Muy de acuerdo	Algo en desacuerdo
2016-07-25 08:56:00	2016-07-25 09:17:00	IP Address	186.77.132.157	100	1270	TRUE	2016-07-25 09:17:00	R_1QnBOTYIz7mVw7S					anonymous	Poneloya P/S	2016-07-25	1904-01-01 09:00:00	V57	35	Rural	La escuela secundaria incompleta	Camina		5	Casada o pareja de hecho	SÌ_	Empleado no gubernamental	Pobre	El sexo y las infecciones de transmisiÌ_n sexual,TransmisiÌ_n, chequeos y VIH/SIDA	MÌ©dicos o clÌ_nicas de salud		SÌ_	SÌ_	23	3 meses a 6 meses	30	Una enfermera feminina	Respetuoso,Profesional,Amistoso,Experto,SimpÌÁtico,Irrespetuoso	Negativo/regular	2	No		Muy probable	Detectar el cÌÁncer de cuello uterino,Mejorar la salud sexual,La prueba fue requerido por el mÌ©dico		No estar menstruando,No hacerte lavado o ducha vaginal previo,No aplicarte ningÌ¼n medicamento, jalea, pomadas, cremas, Ì_vulos etc. previo a realizarte la prueba,No haber tenido relaciones sexuales tres dÌ_as antes del examen	No	Muy en desacuerdo	Muy de acuerdo	Muy en desacuerdo
2016-07-25 08:29:00	2016-07-25 08:47:00	IP Address	186.77.132.157	100	1111	TRUE	2016-07-25 08:47:00	R_p5mpemiCiObzLIl					anonymous	Poneloya P/S	2016-07-25	1904-01-01 08:30:00	V56	30	Rural	La escuela primaria incompleta	Camina		30	Casada o pareja de hecho	No	Ama de casa	Pobre	Nunca			SÌ_	SÌ_	25	Menos de 3 meses	2 meses o mÌÁs	Una enfermera feminina	Respetuoso,Profesional,Amistoso,Experto,SimpÌÁtico	Negativo/regular	3	No		Muy probable	La prueba fue requerido por el mÌ©dico		No estar menstruando,No hacerte lavado o ducha vaginal previo,No aplicarte ningÌ¼n medicamento, jalea, pomadas, cremas, Ì_vulos etc. previo a realizarte la prueba,No haber tenido relaciones sexuales tres dÌ_as antes del examen	SÌ_	Muy de acuerdo	Muy de acuerdo	Muy de acuerdo
2016-07-25 06:31:00	2016-07-25 06:31:00	IP Address	161.0.44.127	100	1036	TRUE	2016-07-25 06:31:00	R_1MPbgwSLvuP8zqJ					anonymous	Poneloya P/S	2016-07-21	1904-01-01 09:00:00	V50	18	Rural	La escuela secundaria completa	El autobus (en la ruta)		10	Casada o pareja de hecho	No	Ama de casa	Pobre	El sexo y las infecciones de transmisiÌ_n sexual	Maestro de escuela,Otros	puesto de salud	SÌ_	SÌ_	16	Menos de 3 meses	30	Una enfermera feminina	Amistoso	Negativo/regular	1	No		Muy probable	Detectar el VPH		No estar menstruando,No haber tenido relaciones sexuales tres dÌ_as antes del examen	No	Muy en desacuerdo	Muy de acuerdo	Muy en desacuerdo
2016-07-25 06:29:00	2016-07-25 06:30:00	IP Address	161.0.44.127	100	1504	TRUE	2016-07-25 06:30:00	R_9YxRBsCULGPTfSJ					anonymous	Poneloya P/S	2016-07-21	1904-01-01 09:20:00	V51	26	Rural	La educaciÌ_n universitaria incompleta	La moto		6	Casada o pareja de hecho	No	Ama de casa	Solo lo suficiente	TransmisiÌ_n, chequeos y VIH/SIDA	Otros,MÌ©dicos o clÌ_nicas de salud	universidad	SÌ_	SÌ_	24	6 meses a un aÌ±o	15	Una enfermera feminina	Respetuoso,Profesional,Amistoso	Negativo/regular	1	No		Muy probable	Detectar el cÌÁncer de cuello uterino,Detectar el VPH,La prueba es accesible en el centro de salud,Mejorar la salud prenatal		No estar menstruando,No hacerte lavado o ducha vaginal previo,No aplicarte ningÌ¼n medicamento, jalea, pomadas, cremas, Ì_vulos etc. previo a realizarte la prueba,No haber tenido relaciones sexuales tres dÌ_as antes del examen	No	Muy en desacuerdo	Muy de acuerdo	Muy en desacuerdo
2016-07-25 06:24:00	2016-07-25 06:25:00	IP Address	161.0.44.127	100	1105	TRUE	2016-07-25 06:25:00	R_39HdsOl52yh1e1T					anonymous	Poneloya P/S	2016-07-21	1904-01-01 09:45:00	V52	27	Rural	Sin estudios	El autobus (en la ruta)		5	Casada o pareja de hecho	No	Ama de casa	Pobre	Pubertad y reproducciÌ_n	MÌ©dicos o clÌ_nicas de salud		No	SÌ_	16	6 meses a un aÌ±o	2 meses o mÌÁs	Una enfermera feminina	Respetuoso,Profesional,Amistoso,Experto,SimpÌÁtico,Irrespetuoso,No profesional	Positivo/irregular	2	SÌ_	No	Muy probable	Detectar el VPH,Mejorar la salud sexual,La prueba es promovido por los mÌ©dicos / enfermeras,Mejorar la salud prenatal,La prueba fue requerido por el mÌ©dico		No estar menstruando	No	Muy en desacuerdo	Muy de acuerdo	Muy en desacuerdo
2016-07-25 06:23:00	2016-07-25 06:23:00	IP Address	161.0.44.127	100	1150	TRUE	2016-07-25 06:23:00	R_beeQupY883shSYZ					anonymous	Poneloya P/S	2016-07-21	1904-01-01 10:05:00	V53	49	Rural	Sin estudios	El autobus (en la ruta)		20	Soltera, nunca casada	No	Ama de casa		Nunca			SÌ_	SÌ_	25	3 meses a 6 meses	50	Una mÌ©dica feminina	Respetuoso,Profesional,Amistoso,Experto,SimpÌÁtico,Irrespetuoso,No profesional	Negativo/regular	8	No		Poco probable	Detectar el VPH,La prueba es promovido por los mÌ©dicos / enfermeras,La prueba fue requerido por el mÌ©dico		No hay requisitos	No	Muy en desacuerdo	Algo de acuerdo	Muy de acuerdo
2016-07-25 06:21:00	2016-07-25 06:22:00	IP Address	161.0.44.127	100	1378	TRUE	2016-07-25 06:22:00	R_0Vs5A1Lu3WZzz2R					anonymous	Poneloya P/S	2016-07-21	1904-01-01 10:30:00	V54	33	Rural	La escuela primaria incompleta	Camina,El autobus (en la ruta)		30	Casada o pareja de hecho	No	Ama de casa	Solo lo suficiente	Nunca			SÌ_	No							3	No		Poco probable			No hay requisitos	SÌ_	Muy de acuerdo	Muy de acuerdo	Muy de acuerdo
2016-07-25 06:19:00	2016-07-25 06:20:00	IP Address	161.0.44.127	100	5425	TRUE	2016-07-25 06:20:00	R_4N5PIUHEHjm0kyF					anonymous	Santa Ana P/S	2016-07-22	1904-01-01 09:11:00	V55	23	Rural	La escuela secundaria incompleta	El autobus (en la ruta)		10	Casada o pareja de hecho	No	Ama de casa	Solo lo suficiente	Pubertad y reproducciÌ_n,El sexo y las infecciones de transmisiÌ_n sexual,TransmisiÌ_n, chequeos y VIH/SIDA,Relaciones saludables y la comunicaciÌ_n	Maestro de escuela,MÌ©dicos o clÌ_nicas de salud		SÌ_	SÌ_	18	3 meses a 6 meses	30	Una mÌ©dica feminina	Respetuoso,Profesional,Amistoso,Experto,SimpÌÁtico	Negativo/regular	2	SÌ_	SÌ_	Muy probable	Detectar el VPH,Mejorar la salud sexual,Mejorar la salud prenatal		No estar menstruando,No aplicarte ningÌ¼n medicamento, jalea, pomadas, cremas, Ì_vulos etc. previo a realizarte la prueba,No haber tenido relaciones sexuales tres dÌ_as antes del examen	No	Muy en desacuerdo	Muy de acuerdo	Muy en desacuerdo
2016-07-23 11:26:00	2016-07-23 11:44:00	IP Address	161.0.47.74	100	1060	TRUE	2016-07-23 11:44:00	R_239udVhHAESP3qU					anonymous	Santa Ana P/S	2016-07-22		A80	25	Rural	La educaciÌ_n universitaria completa	Camina		10	Soltera, nunca casada	No	Desempleado (tiene la capacidad de trabajar)	Solo lo suficiente	Pubertad y reproducciÌ_n,El sexo y las infecciones de transmisiÌ_n sexual,TransmisiÌ_n, chequeos y VIH/SIDA,Relaciones saludables y la comunicaciÌ_n	Maestro de escuela,Otros,MÌ©dicos o clÌ_nicas de salud	Charlas	SÌ_	SÌ_	24	Un aÌ±o a dos aÌ±os	1	Una mÌ©dica feminina	Respetuoso	Negativo/regular	1	SÌ_	SÌ_	Muy probable	Detectar el cÌÁncer de cuello uterino,Detectar el VPH,Mejorar la salud sexual,La prueba es accesible en el centro de salud,La prueba es promovido por los mÌ©dicos / enfermeras,Mejorar la salud prenatal,La prueba fue recomendada por el amigo,La prueba fue requerido por el mÌ©dico		No estar menstruando,No hacerte lavado o ducha vaginal previo,No aplicarte ningÌ¼n medicamento, jalea, pomadas, cremas, Ì_vulos etc. previo a realizarte la prueba,No haber tenido relaciones sexuales tres dÌ_as antes del examen	No	Muy en desacuerdo	Muy de acuerdo	Muy en desacuerdo
2016-07-23 10:29:00	2016-07-23 11:26:00	IP Address	161.0.47.74	100	3393	TRUE	2016-07-23 11:26:00	R_Wr08bNx321qqD05					anonymous	Santa Ana P/S	2016-07-22		A79	33	Rural	La escuela primaria completa	Otros	Bicicleta	30	Casada o pareja de hecho	No	Ama de casa	Pobre	Nunca			SÌ_	SÌ_	15	Un aÌ±o a dos aÌ±os	30	Una mÌ©dica feminina	Respetuoso,Profesional	Negativo/regular	4	No		Poco probable	Mejorar la salud sexual,La prueba es accesible en el centro de salud,La prueba es promovido por los mÌ©dicos / enfermeras,Mejorar la salud prenatal,La prueba fue recomendada por el amigo,La prueba fue requerido por el mÌ©dico,Otro	Detectar infecciones	No estar menstruando,No hacerte lavado o ducha vaginal previo,No aplicarte ningÌ¼n medicamento, jalea, pomadas, cremas, Ì_vulos etc. previo a realizarte la prueba,No haber tenido relaciones sexuales tres dÌ_as antes del examen	No	Muy en desacuerdo	Muy de acuerdo	Muy de acuerdo
2016-07-23 10:22:00	2016-07-23 10:29:00	IP Address	161.0.47.74	100	405	TRUE	2016-07-23 10:29:00	R_2Crp5ZbxDzBpDfO					anonymous	Santa Ana P/S	2016-07-22		A78	32	Rural	La escuela primaria completa	El autobus (en la ruta)		90	Soltera, nunca casada	SÌ_	Empleado no gubernamental	Solo lo suficiente	El sexo y las infecciones de transmisiÌ_n sexual,TransmisiÌ_n, chequeos y VIH/SIDA	MÌ©dicos o clÌ_nicas de salud		SÌ_	SÌ_	20	Menos de 3 meses	30	Una enfermera feminina	Profesional	Negativo/regular	3	No		Muy probable	Detectar el cÌÁncer de cuello uterino,Detectar el VPH,Mejorar la salud sexual,La prueba es accesible en el centro de salud,La prueba es promovido por los mÌ©dicos / enfermeras,Mejorar la salud prenatal,La prueba fue requerido por el mÌ©dico		No estar menstruando,No haber tenido relaciones sexuales tres dÌ_as antes del examen	No	Algo en desacuerdo	Muy de acuerdo	Muy en desacuerdo
2016-07-23 10:16:00	2016-07-23 10:22:00	IP Address	161.0.47.74	100	375	TRUE	2016-07-23 10:22:00	R_3DptIjIHtGP8zat					anonymous	Santa Ana P/S	2016-07-22		A77	26	Rural	La escuela primaria completa	El autobus (en la ruta)		10	Soltera, nunca casada	No	Ama de casa	Viviendo con comodidad	El sexo y las infecciones de transmisiÌ_n sexual,TransmisiÌ_n, chequeos y VIH/SIDA,Relaciones saludables y la comunicaciÌ_n	Maestro de escuela,Madre,Padre,MÌ©dicos o clÌ_nicas de salud		SÌ_	SÌ_	19	6 meses a un aÌ±o	30	Una enfermera feminina	Respetuoso,Profesional,Amistoso,Experto,SimpÌÁtico	Negativo/regular	3	SÌ_	SÌ_	Muy probable	Detectar el cÌÁncer de cuello uterino,Detectar el VPH,Mejorar la salud sexual,La prueba es accesible en el centro de salud,La prueba es promovido por los mÌ©dicos / enfermeras,Mejorar la salud prenatal,La prueba fue requerido por el mÌ©dico		No aplicarte ningÌ¼n medicamento, jalea, pomadas, cremas, Ì_vulos etc. previo a realizarte la prueba,No haber tenido relaciones sexuales tres dÌ_as antes del examen	No	Algo de acuerdo	Muy de acuerdo	Muy en desacuerdo
2016-07-23 09:30:00	2016-07-23 09:40:00	IP Address	161.0.47.74	100	608	TRUE	2016-07-23 09:40:00	R_1LwLzh9sq0JwfQe					anonymous	Los Leches P/S			A76	22	Rural	La escuela secundaria completa	El autobus (en la ruta)		30	Casada o pareja de hecho	No	Ama de casa	Pobre	Pubertad y reproducciÌ_n,El sexo y las infecciones de transmisiÌ_n sexual,Relaciones saludables y la comunicaciÌ_n	Maestro de escuela		SÌ_	SÌ_	21	6 meses a un aÌ±o	30	Una enfermera feminina	Amistoso	Positivo/irregular	0	SÌ_	No	Muy probable	Detectar el cÌÁncer de cuello uterino,Detectar el VPH,Mejorar la salud sexual,La prueba es accesible en el centro de salud,La prueba es promovido por los mÌ©dicos / enfermeras,Mejorar la salud prenatal,La prueba fue recomendada por el amigo,La prueba fue requerido por el mÌ©dico		No hay requisitos	No	Algo de acuerdo	Muy de acuerdo	Muy en desacuerdo
2016-07-23 09:21:00	2016-07-23 09:30:00	IP Address	161.0.47.74	100	520	TRUE	2016-07-23 09:30:00	R_1DI7WNWfiMg9o3D					anonymous	Los Leches P/S	2016-07-21		A75	31	Rural	La escuela primaria completa	Camina		30	Casada o pareja de hecho	No	Ama de casa	Viviendo con comodidad	Nunca			SÌ_	SÌ_	29	Dos aÌ±os a tres aÌ±os	2 meses o mÌÁs	Una enfermera feminina	Profesional,Amistoso,Experto,SimpÌÁtico	Negativo/regular	2	No		Poco probable	Detectar el cÌÁncer de cuello uterino,Detectar el VPH,Mejorar la salud sexual,La prueba es accesible en el centro de salud,La prueba es promovido por los mÌ©dicos / enfermeras,Mejorar la salud prenatal,La prueba fue recomendada por el amigo,La prueba fue requerido por el mÌ©dico		No estar menstruando,No hacerte lavado o ducha vaginal previo,No haber tenido relaciones sexuales tres dÌ_as antes del examen	No	Muy en desacuerdo	Muy de acuerdo	Muy en desacuerdo
2016-07-23 09:14:00	2016-07-23 09:21:00	IP Address	161.0.47.74	100	435	TRUE	2016-07-23 09:21:00	R_2X1l7ufJePBenoj					anonymous	Los Leches P/S	2016-07-21		A74	30	Rural	La escuela primaria completa	Camina		1	Casada o pareja de hecho	No	Ama de casa	Pobre	Nunca			SÌ_	SÌ_	21	6 meses a un aÌ±o	2 meses o mÌÁs	Una enfermera feminina	Respetuoso,Profesional,Amistoso,Experto,SimpÌÁtico	Negativo/regular	3	No		Muy probable	Detectar el cÌÁncer de cuello uterino,Detectar el VPH,Mejorar la salud sexual,La prueba es accesible en el centro de salud,La prueba es promovido por los mÌ©dicos / enfermeras,Mejorar la salud prenatal,La prueba fue recomendada por el amigo		No estar menstruando,No hacerte lavado o ducha vaginal previo	No	Muy en desacuerdo	Muy de acuerdo	Muy en desacuerdo
2016-07-23 09:03:00	2016-07-23 09:14:00	IP Address	161.0.47.74	100	621	TRUE	2016-07-23 09:14:00	R_2rBlephG9vghzun					anonymous	Los Leches P/S	2016-07-21		A73	21	Rural	La escuela primaria completa	El autobus (en la ruta)		20	Casada o pareja de hecho	SÌ_	Ama de casa	Solo lo suficiente	Pubertad y reproducciÌ_n,El sexo y las infecciones de transmisiÌ_n sexual,TransmisiÌ_n, chequeos y VIH/SIDA,Relaciones saludables y la comunicaciÌ_n	Maestro de escuela,Madre,MÌ©dicos o clÌ_nicas de salud		SÌ_	SÌ_	16	3 meses a 6 meses	30	Una mÌ©dica feminina	Respetuoso,Profesional,Amistoso,Experto,SimpÌÁtico	Positivo/irregular	1	SÌ_	SÌ_	Muy probable	Detectar el cÌÁncer de cuello uterino,Detectar el VPH,Mejorar la salud sexual,La prueba es accesible en el centro de salud,La prueba es promovido por los mÌ©dicos / enfermeras,Mejorar la salud prenatal,La prueba fue requerido por el mÌ©dico		No estar menstruando,No haber tenido relaciones sexuales tres dÌ_as antes del examen	No	Muy en desacuerdo	Muy de acuerdo	Muy en desacuerdo
2016-07-22 14:16:00	2016-07-22 14:28:00	IP Address	161.0.47.74	100	752	TRUE	2016-07-22 14:28:00	R_2BlE8iztiE23bnP					anonymous	Los Leches P/S	2016-07-22	1904-01-01 11:19:00	H-60	27	Rural	La escuela secundaria completa	Camina		10	Soltera, nunca casada	No	Trabajador independiente	Solo lo suficiente	Pubertad y reproducciÌ_n,El sexo y las infecciones de transmisiÌ_n sexual,TransmisiÌ_n, chequeos y VIH/SIDA,Relaciones saludables y la comunicaciÌ_n	Maestro de escuela,Libros/ revistas,PelÌ_culas / vÌ_deos,Programas por extranjeros,MÌ©dicos o clÌ_nicas de salud,El Internet		SÌ_	SÌ_	22	Un aÌ±o a dos aÌ±os	45	Una enfermera feminina	Respetuoso,Profesional,Amistoso,Experto,SimpÌÁtico	Negativo/regular	1	No		Muy probable	Detectar el cÌÁncer de cuello uterino,Detectar el VPH,La prueba es promovido por los mÌ©dicos / enfermeras,Mejorar la salud prenatal,La prueba fue requerido por el mÌ©dico		No estar menstruando,No aplicarte ningÌ¼n medicamento, jalea, pomadas, cremas, Ì_vulos etc. previo a realizarte la prueba	No	Algo de acuerdo	Muy de acuerdo	Muy en desacuerdo
2016-07-22 14:17:00	2016-07-22 14:24:00	IP Address	161.0.47.74	100	394	TRUE	2016-07-22 14:24:00	R_1Ng2NQyzKh9dDzk					anonymous	Los Leches P/S	2016-07-22	1904-01-01 11:23:00	S52	18	Rural	La escuela secundaria incompleta	La moto		20	Casada o pareja de hecho	No	Ama de casa	Solo lo suficiente	El sexo y las infecciones de transmisiÌ_n sexual,TransmisiÌ_n, chequeos y VIH/SIDA	Maestro de escuela,Libros/ revistas,PelÌ_culas / vÌ_deos,Madre,Hermanos,MÌ©dicos o clÌ_nicas de salud		SÌ_	SÌ_	17	3 meses a 6 meses	3	Una mÌ©dica feminina	Respetuoso,Profesional,Amistoso,Experto,SimpÌÁtico	Negativo/regular	1	SÌ_	SÌ_	Poco probable	Detectar el cÌÁncer de cuello uterino,Detectar el VPH,Mejorar la salud sexual,La prueba es accesible en el centro de salud,La prueba es promovido por los mÌ©dicos / enfermeras,Mejorar la salud prenatal,La prueba fue requerido por el mÌ©dico		No estar menstruando,No hacerte lavado o ducha vaginal previo,No aplicarte ningÌ¼n medicamento, jalea, pomadas, cremas, Ì_vulos etc. previo a realizarte la prueba,No haber tenido relaciones sexuales tres dÌ_as antes del examen	No	Muy en desacuerdo	Muy de acuerdo	Muy en desacuerdo
2016-07-22 14:09:00	2016-07-22 14:17:00	IP Address	161.0.47.74	100	452	TRUE	2016-07-22 14:17:00	R_10IBD5L2pKlZG45					anonymous	Los Leches P/S	2016-07-22	1904-01-01 10:53:00	S51	24	Rural	La escuela primaria incompleta	El autobus (en la ruta)		60	Casada o pareja de hecho	SÌ_	Ama de casa	Solo lo suficiente	Relaciones saludables y la comunicaciÌ_n	Iglesia,Hermanos,Otros miembros de la familia,Amigos,MÌ©dicos o clÌ_nicas de salud		SÌ_	SÌ_	19	Menos de 3 meses	2 meses o mÌÁs	Una mÌ©dica feminina	Respetuoso,Profesional,Amistoso,Experto,SimpÌÁtico	Negativo/regular	0	SÌ_	SÌ_	Muy probable	Detectar el cÌÁncer de cuello uterino,Detectar el VPH,Mejorar la salud sexual,La prueba es accesible en el centro de salud,La prueba es promovido por los mÌ©dicos / enfermeras,Mejorar la salud prenatal,La prueba fue requerido por el mÌ©dico		No estar menstruando,No hacerte lavado o ducha vaginal previo,No aplicarte ningÌ¼n medicamento, jalea, pomadas, cremas, Ì_vulos etc. previo a realizarte la prueba,No haber tenido relaciones sexuales tres dÌ_as antes del examen	No	Muy de acuerdo	Muy de acuerdo	Muy en desacuerdo
2016-07-22 14:05:00	2016-07-22 14:15:00	IP Address	161.0.47.74	100	590	TRUE	2016-07-22 14:15:00	R_3jHy9U8Ge1z6FuJ					anonymous	Los Leches P/S	2016-07-22	1904-01-01 10:11:00	H-59	31	Rural	La escuela primaria completa	Camina		40	Casada o pareja de hecho	No	Ama de casa	Solo lo suficiente	El sexo y las infecciones de transmisiÌ_n sexual,TransmisiÌ_n, chequeos y VIH/SIDA,Relaciones saludables y la comunicaciÌ_n	Maestro de escuela,Programas por extranjeros,Madre,MÌ©dicos o clÌ_nicas de salud		SÌ_	SÌ_	15	3 meses a 6 meses	2 meses o mÌÁs	Una enfermera feminina	Respetuoso,Profesional,Amistoso,Experto,SimpÌÁtico	Negativo/regular	2	No		Muy probable	Detectar el cÌÁncer de cuello uterino,Detectar el VPH,Mejorar la salud sexual,La prueba es accesible en el centro de salud,La prueba es promovido por los mÌ©dicos / enfermeras,Mejorar la salud prenatal		No estar menstruando,No hacerte lavado o ducha vaginal previo,No aplicarte ningÌ¼n medicamento, jalea, pomadas, cremas, Ì_vulos etc. previo a realizarte la prueba,No haber tenido relaciones sexuales tres dÌ_as antes del examen	No	Muy en desacuerdo	Muy de acuerdo	Muy en desacuerdo
2016-07-22 14:02:00	2016-07-22 14:09:00	IP Address	161.0.47.74	100	420	TRUE	2016-07-22 14:09:00	R_2uXaoX5TVxEx8EO					anonymous	Los Leches P/S	2016-07-22	1904-01-01 10:20:00	S50	29	Rural	La educaciÌ_n universitaria completa	Camina		15	Casada o pareja de hecho	No	Ama de casa	Solo lo suficiente	Pubertad y reproducciÌ_n,El sexo y las infecciones de transmisiÌ_n sexual,TransmisiÌ_n, chequeos y VIH/SIDA,Relaciones saludables y la comunicaciÌ_n	Maestro de escuela,Libros/ revistas,Programas del gobierno,MÌ©dicos o clÌ_nicas de salud		SÌ_	SÌ_	19	3 meses a 6 meses	2 meses o mÌÁs	Una enfermera feminina	Respetuoso,Profesional,Amistoso,Experto,SimpÌÁtico	Negativo/regular	2	SÌ_	SÌ_	Muy probable	Detectar el cÌÁncer de cuello uterino,Detectar el VPH,Mejorar la salud sexual,La prueba es accesible en el centro de salud,La prueba es promovido por los mÌ©dicos / enfermeras,Mejorar la salud prenatal,La prueba fue requerido por el mÌ©dico		No hay requisitos	No	Algo de acuerdo	Algo de acuerdo	Algo en desacuerdo
2016-07-22 13:51:00	2016-07-22 14:03:00	IP Address	161.0.47.74	100	689	TRUE	2016-07-22 14:03:00	R_2yqkaqBiC2dpEiw					anonymous	Los Leches P/S	2016-07-22	1904-01-01 09:32:00	H-58	47	Rural	La escuela secundaria completa	Camina		10	Casada o pareja de hecho	No	Trabajador independiente	Solo lo suficiente	El sexo y las infecciones de transmisiÌ_n sexual,TransmisiÌ_n, chequeos y VIH/SIDA	Maestro de escuela,Programas por extranjeros,Madre,Padre,Hijos,MÌ©dicos o clÌ_nicas de salud		SÌ_	SÌ_	23	Menos de 3 meses	10	Una mÌ©dica feminina	Respetuoso,Profesional,Amistoso,Experto,SimpÌÁtico	Negativo/regular	2	No		Muy probable	Detectar el cÌÁncer de cuello uterino,Detectar el VPH,La prueba es accesible en el centro de salud,La prueba es promovido por los mÌ©dicos / enfermeras,Mejorar la salud prenatal		No estar menstruando,No hacerte lavado o ducha vaginal previo,No aplicarte ningÌ¼n medicamento, jalea, pomadas, cremas, Ì_vulos etc. previo a realizarte la prueba,No haber tenido relaciones sexuales tres dÌ_as antes del examen	No	Algo de acuerdo	Muy de acuerdo	Muy de acuerdo
2016-07-22 13:53:00	2016-07-22 14:00:00	IP Address	161.0.47.74	100	406	TRUE	2016-07-22 14:00:00	R_2XiYYjasDwhDvY2					anonymous	Los Leches P/S	2016-07-22	1904-01-01 09:51:00	S49	21	Rural	La escuela secundaria completa	La moto		5	Soltera, nunca casada	No	Trabajador independiente	Solo lo suficiente	Pubertad y reproducciÌ_n,El sexo y las infecciones de transmisiÌ_n sexual,TransmisiÌ_n, chequeos y VIH/SIDA,Relaciones saludables y la comunicaciÌ_n	Maestro de escuela,PelÌ_culas / vÌ_deos,MÌ©dicos o clÌ_nicas de salud		SÌ_	SÌ_	16	Menos de 3 meses	30	Una mÌ©dica feminina	Respetuoso,Profesional,Amistoso,Experto,SimpÌÁtico	Negativo/regular	3	SÌ_	SÌ_	Muy probable	Detectar el cÌÁncer de cuello uterino,Detectar el VPH,Mejorar la salud sexual,La prueba es accesible en el centro de salud,La prueba es promovido por los mÌ©dicos / enfermeras,Mejorar la salud prenatal,La prueba fue recomendada por el amigo,La prueba fue requerido por el mÌ©dico		No estar menstruando,No haber tenido relaciones sexuales tres dÌ_as antes del examen	No	Muy en desacuerdo	Muy de acuerdo	Algo de acuerdo
2016-07-22 13:44:00	2016-07-22 13:52:00	IP Address	161.0.47.74	100	520	TRUE	2016-07-22 13:52:00	R_1pR0h0xIVlnhbJk					anonymous	Los Leches P/S	2016-07-22	1904-01-01 09:27:00	S48	22	Rural	La escuela secundaria incompleta	Camina		30	Casada o pareja de hecho	No	Ama de casa	Viviendo con comodidad	El sexo y las infecciones de transmisiÌ_n sexual,TransmisiÌ_n, chequeos y VIH/SIDA,Relaciones saludables y la comunicaciÌ_n	Madre,Padre,Hermanos,Amigos,MÌ©dicos o clÌ_nicas de salud,El Internet		SÌ_	SÌ_	19	Menos de 3 meses	30	Una enfermera feminina	Respetuoso,Profesional,Amistoso,Experto,SimpÌÁtico	Negativo/regular	1	SÌ_	SÌ_	Poco probable	Detectar el cÌÁncer de cuello uterino,Detectar el VPH,Mejorar la salud sexual,La prueba es accesible en el centro de salud,La prueba es promovido por los mÌ©dicos / enfermeras,Mejorar la salud prenatal,La prueba fue requerido por el mÌ©dico		No estar menstruando,No hacerte lavado o ducha vaginal previo,No aplicarte ningÌ¼n medicamento, jalea, pomadas, cremas, Ì_vulos etc. previo a realizarte la prueba	No	Muy en desacuerdo	Muy de acuerdo	Muy en desacuerdo
2016-07-22 13:35:00	2016-07-22 13:50:00	IP Address	161.0.47.74	100	924	TRUE	2016-07-22 13:50:00	R_uyuDk0gmRt0M58J					anonymous	Los Leches P/S	2016-07-22	1904-01-01 09:03:00	H-57	24	Rural	La escuela secundaria completa	Camina		30	Casada o pareja de hecho	No	Ama de casa	Solo lo suficiente	El sexo y las infecciones de transmisiÌ_n sexual,TransmisiÌ_n, chequeos y VIH/SIDA,Relaciones saludables y la comunicaciÌ_n	Maestro de escuela,Libros/ revistas,Programas por extranjeros,Padre,MÌ©dicos o clÌ_nicas de salud,El Internet		SÌ_	SÌ_	22	Un aÌ±o a dos aÌ±os	2 meses o mÌÁs	Una enfermera feminina	Respetuoso,Profesional,Amistoso,Experto,SimpÌÁtico	Negativo/regular	0	SÌ_	SÌ_	Muy probable	Detectar el cÌÁncer de cuello uterino,Detectar el VPH,Mejorar la salud sexual,La prueba es accesible en el centro de salud,La prueba es promovido por los mÌ©dicos / enfermeras,Mejorar la salud prenatal		No estar menstruando,No hacerte lavado o ducha vaginal previo,No aplicarte ningÌ¼n medicamento, jalea, pomadas, cremas, Ì_vulos etc. previo a realizarte la prueba	No	Muy en desacuerdo	Muy de acuerdo	Muy en desacuerdo
2016-07-22 13:34:00	2016-07-22 13:43:00	IP Address	161.0.47.74	100	536	TRUE	2016-07-22 13:43:00	R_2ZE8LS5VaK4S7Jm					anonymous	Los Leches P/S	2016-07-22	1904-01-01 09:02:00	S47	18	Rural	La escuela secundaria incompleta	La moto		5	Casada o pareja de hecho	No	Ama de casa	Solo lo suficiente	TransmisiÌ_n, chequeos y VIH/SIDA,Relaciones saludables y la comunicaciÌ_n	Madre,Hermanos,MÌ©dicos o clÌ_nicas de salud		SÌ_	SÌ_	17	6 meses a un aÌ±o	2 meses o mÌÁs	Una mÌ©dica feminina	Respetuoso,Profesional,Amistoso,Experto,SimpÌÁtico	Negativo/regular	2	SÌ_	SÌ_	Muy probable	Detectar el cÌÁncer de cuello uterino,Detectar el VPH,Mejorar la salud sexual,La prueba es accesible en el centro de salud,La prueba es promovido por los mÌ©dicos / enfermeras,Mejorar la salud prenatal,La prueba fue requerido por el mÌ©dico		No haber tenido relaciones sexuales tres dÌ_as antes del examen	No	Muy en desacuerdo	Muy de acuerdo	Muy en desacuerdo
2016-07-21 13:48:00	2016-07-21 13:57:00	IP Address	161.0.47.74	100	591	TRUE	2016-07-21 13:57:00	R_3MEvKIzoxcJmVYg					anonymous	Los Leches P/S	2016-07-21	1904-01-01 10:27:00	S46	45	Rural	La escuela secundaria completa	La moto		5	Casada o pareja de hecho	No	Ama de casa	Pobre	El sexo y las infecciones de transmisiÌ_n sexual	Maestro de escuela,Libros/ revistas,Programas del gobierno,Hijos,MÌ©dicos o clÌ_nicas de salud		SÌ_	SÌ_	18	Un aÌ±o a dos aÌ±os	30	Una enfermera feminina	Respetuoso,Profesional,Amistoso,Experto,SimpÌÁtico	Negativo/regular	3	No		Muy probable	Detectar el cÌÁncer de cuello uterino,Detectar el VPH,Mejorar la salud sexual,La prueba es accesible en el centro de salud,La prueba es promovido por los mÌ©dicos / enfermeras,Mejorar la salud prenatal,La prueba fue requerido por el mÌ©dico		No estar menstruando,No hacerte lavado o ducha vaginal previo,No aplicarte ningÌ¼n medicamento, jalea, pomadas, cremas, Ì_vulos etc. previo a realizarte la prueba,No haber tenido relaciones sexuales tres dÌ_as antes del examen	No	Algo de acuerdo	Muy de acuerdo	Muy en desacuerdo
2016-07-21 13:44:00	2016-07-21 13:51:00	IP Address	161.0.47.74	100	417	TRUE	2016-07-21 13:51:00	R_25kinwOMPdPv30h					anonymous	Los Leches P/S	2016-07-21	1904-01-01 10:52:00	H-56	40	Rural	La escuela primaria incompleta	El autobus (en la ruta)		30	Viuda	No	Ama de casa	Pobre	El sexo y las infecciones de transmisiÌ_n sexual,TransmisiÌ_n, chequeos y VIH/SIDA	Maestro de escuela,Programas del gobierno,MÌ©dicos o clÌ_nicas de salud		SÌ_	SÌ_	16	3 meses a 6 meses	30	Una mÌ©dica feminina	Respetuoso,Profesional,Amistoso,Experto,SimpÌÁtico	Negativo/regular	4
2016-07-21 13:22:00	2016-07-21 13:42:00	IP Address	161.0.47.74	100	1226	TRUE	2016-07-21 13:42:00	R_232aGzDYIj2DFM3					anonymous	Los Leches P/S	2016-07-21	1904-01-01 10:09:00	H-55	33	Rural	La escuela primaria completa	El autobus (en la ruta)		30	Casada o pareja de hecho	No	Ama de casa	Solo lo suficiente	Pubertad y reproducciÌ_n,El sexo y las infecciones de transmisiÌ_n sexual	Programas del gobierno,Amigos,MÌ©dicos o clÌ_nicas de salud		SÌ_	SÌ_	26	Menos de 3 meses	30	Una enfermera feminina	Respetuoso,Profesional,Amistoso,Experto,SimpÌÁtico	No ha recibido los resultados	2	No		Muy probable	Detectar el cÌÁncer de cuello uterino,La prueba es promovido por los mÌ©dicos / enfermeras,La prueba fue recomendada por el amigo,La prueba fue requerido por el mÌ©dico		No estar menstruando,No hacerte lavado o ducha vaginal previo,No aplicarte ningÌ¼n medicamento, jalea, pomadas, cremas, Ì_vulos etc. previo a realizarte la prueba,No haber tenido relaciones sexuales tres dÌ_as antes del examen	No	Algo en desacuerdo	Algo de acuerdo	Muy en desacuerdo
2016-07-21 13:12:00	2016-07-21 13:22:00	IP Address	161.0.47.74	100	571	TRUE	2016-07-21 13:22:00	R_2wtaMDGAZ80lzER					anonymous	Los Leches P/S	2016-07-21	1904-01-01 09:48:00	H-54	23	Rural	Preescolar	El autobus (en la ruta)		30	Casada o pareja de hecho	No	Ama de casa	Pobre	TransmisiÌ_n, chequeos y VIH/SIDA,Relaciones saludables y la comunicaciÌ_n	Maestro de escuela,Libros/ revistas,PelÌ_culas / vÌ_deos,Iglesia,Programas por extranjeros,Programas del gobierno,MÌ©dicos o clÌ_nicas de salud,El Internet		SÌ_	SÌ_	17	Un aÌ±o a dos aÌ±os	4	Una enfermera feminina	Respetuoso,Profesional,Amistoso,Experto,SimpÌÁtico	Negativo/regular	4	No		Algo probable	Detectar el cÌÁncer de cuello uterino,Detectar el VPH,Mejorar la salud sexual,La prueba es accesible en el centro de salud,La prueba es promovido por los mÌ©dicos / enfermeras,Mejorar la salud prenatal,La prueba fue recomendada por el amigo,La prueba fue requerido por el mÌ©dico		No estar menstruando	No	Algo en desacuerdo	Muy de acuerdo	Muy en desacuerdo
2016-07-21 13:11:00	2016-07-21 13:19:00	IP Address	161.0.47.74	100	476	TRUE	2016-07-21 13:19:00	R_ehZ7X5aet1oZhyp					anonymous	Los Leches P/S	2016-07-21	1904-01-01 09:57:00	S45	19	Rural	La escuela primaria incompleta	El autobus (en la ruta)		5	Casada o pareja de hecho	No	Empleado no gubernamental	Pobre	El sexo y las infecciones de transmisiÌ_n sexual,TransmisiÌ_n, chequeos y VIH/SIDA,Relaciones saludables y la comunicaciÌ_n	Madre,Padre,Hermanos		SÌ_	SÌ_	16	Menos de 3 meses		Una enfermera feminina	Respetuoso,Profesional,Amistoso,Experto,SimpÌÁtico	No ha recibido los resultados	1	SÌ_	SÌ_	Muy probable	Detectar el cÌÁncer de cuello uterino,Detectar el VPH,Mejorar la salud sexual,La prueba es accesible en el centro de salud,La prueba es promovido por los mÌ©dicos / enfermeras,Mejorar la salud prenatal,La prueba fue requerido por el mÌ©dico,Otro	Para evitar las enfermedades	No estar menstruando,No hacerte lavado o ducha vaginal previo,No aplicarte ningÌ¼n medicamento, jalea, pomadas, cremas, Ì_vulos etc. previo a realizarte la prueba,No haber tenido relaciones sexuales tres dÌ_as antes del examen	No	Algo en desacuerdo	Muy de acuerdo	Muy en desacuerdo
2016-07-21 13:01:00	2016-07-21 13:12:00	IP Address	161.0.47.74	100	625	TRUE	2016-07-21 13:12:00	R_1mfHHaBgIrY7Usg					anonymous	Los Leches P/S	2016-07-21	1904-01-01 09:30:00	H-53	24	Rural	Preescolar	El autobus (en la ruta)		3	Casada o pareja de hecho	No	Trabajador independiente	Viviendo con comodidad	Pubertad y reproducciÌ_n,El sexo y las infecciones de transmisiÌ_n sexual,Relaciones saludables y la comunicaciÌ_n	Programas del gobierno,Amigos,MÌ©dicos o clÌ_nicas de salud		SÌ_	SÌ_	18	Menos de 3 meses	30	Una enfermera feminina	Respetuoso,Profesional,Amistoso,Experto,SimpÌÁtico	Positivo/irregular	1	No		Algo probable	Detectar el cÌÁncer de cuello uterino,Detectar el VPH,Mejorar la salud sexual,La prueba es accesible en el centro de salud,La prueba es promovido por los mÌ©dicos / enfermeras,Mejorar la salud prenatal,La prueba fue recomendada por el amigo,La prueba fue requerido por el mÌ©dico		No hacerte lavado o ducha vaginal previo	SÌ_	Muy de acuerdo	Muy de acuerdo	Algo en desacuerdo
2016-07-21 12:57:00	2016-07-21 13:10:00	IP Address	161.0.47.74	100	792	TRUE	2016-07-21 13:10:00	R_1HirTBRTmRwa9e6					anonymous	Los Leches P/S	2016-07-21	1904-01-01 09:30:00	S44	22	Rural	La escuela secundaria completa	La moto		5	Casada o pareja de hecho	No	Ama de casa	Solo lo suficiente	Pubertad y reproducciÌ_n,El sexo y las infecciones de transmisiÌ_n sexual,TransmisiÌ_n, chequeos y VIH/SIDA,Relaciones saludables y la comunicaciÌ_n	Maestro de escuela,Libros/ revistas,Iglesia,Programas por extranjeros,Programas del gobierno,Madre,Padre,Hermanos,Otros miembros de la familia,MÌ©dicos o clÌ_nicas de salud,El Internet		SÌ_	SÌ_	19	Menos de 3 meses	2 meses o mÌÁs	Una mÌ©dica feminina	Respetuoso,Profesional,Amistoso,Experto,SimpÌÁtico	No ha recibido los resultados	1	SÌ_	SÌ_	Muy probable	Detectar el cÌÁncer de cuello uterino,Detectar el VPH,Mejorar la salud sexual,La prueba es accesible en el centro de salud,La prueba es promovido por los mÌ©dicos / enfermeras,Mejorar la salud prenatal,La prueba fue requerido por el mÌ©dico		No estar menstruando,No aplicarte ningÌ¼n medicamento, jalea, pomadas, cremas, Ì_vulos etc. previo a realizarte la prueba,No haber tenido relaciones sexuales tres dÌ_as antes del examen	No	Muy en desacuerdo	Muy de acuerdo	Algo en desacuerdo
2016-07-13 08:05:00	2016-07-13 08:21:00	IP Address	186.77.138.40	100	970	TRUE	2016-07-13 08:21:00	R_1KykeRvu1D5OzZn					anonymous	Sutiaba C/S	2016-07-13	1904-01-01 08:05:00	V46	23	Urbano	La escuela secundaria completa	Camina		5	Casada o pareja de hecho	No	Trabajador independiente	Solo lo suficiente	Pubertad y reproducciÌ_n,El sexo y las infecciones de transmisiÌ_n sexual,TransmisiÌ_n, chequeos y VIH/SIDA,Relaciones saludables y la comunicaciÌ_n	Maestro de escuela		SÌ_	SÌ_	22	6 meses a un aÌ±o	30	Una enfermera feminina	Respetuoso,Profesional	Positivo/irregular	0	SÌ_	No	Muy probable	Detectar el cÌÁncer de cuello uterino,Mejorar la salud prenatal		No estar menstruando,No hacerte lavado o ducha vaginal previo,No aplicarte ningÌ¼n medicamento, jalea, pomadas, cremas, Ì_vulos etc. previo a realizarte la prueba,No haber tenido relaciones sexuales tres dÌ_as antes del examen	No	Muy en desacuerdo	Muy de acuerdo	Muy en desacuerdo
2016-07-13 07:30:00	2016-07-13 08:03:00	IP Address	186.77.138.204	100	1990	TRUE	2016-07-13 08:03:00	R_1Nk7PjgHFryr4LB					anonymous	Sutiaba C/S	2016-07-13	1904-01-01 07:30:00	V45	27	Urbano	La escuela secundaria completa	El autobus (en la ruta)		10	Casada o pareja de hecho	No	Ama de casa	Viviendo con comodidad	Pubertad y reproducciÌ_n,El sexo y las infecciones de transmisiÌ_n sexual,TransmisiÌ_n, chequeos y VIH/SIDA,Relaciones saludables y la comunicaciÌ_n	Maestro de escuela,MÌ©dicos o clÌ_nicas de salud		SÌ_	SÌ_	19	6 meses a un aÌ±o	2 meses o mÌÁs	Una enfermera feminina	Respetuoso,Experto	Negativo/regular	2	No		Muy probable	Detectar el cÌÁncer de cuello uterino,Detectar el VPH,Mejorar la salud sexual,La prueba es promovido por los mÌ©dicos / enfermeras		No estar menstruando,No aplicarte ningÌ¼n medicamento, jalea, pomadas, cremas, Ì_vulos etc. previo a realizarte la prueba,No haber tenido relaciones sexuales tres dÌ_as antes del examen	No	Algo de acuerdo	Muy de acuerdo	Muy en desacuerdo
2016-07-08 09:32:00	2016-07-08 09:56:00	IP Address	186.77.134.249	100	1460	TRUE	2016-07-08 09:56:00	R_3p8V2O3ZPGlZCOz					anonymous	Perla MarÌ_a Norori C/S	2016-07-08	1904-01-01 09:36:00	H-52	26	Urbano	La educaciÌ_n universitaria incompleta	El autobus (en la ruta)		10	Soltera, nunca casada	SÌ_	Estudiante	Viviendo con comodidad	Pubertad y reproducciÌ_n,El sexo y las infecciones de transmisiÌ_n sexual,TransmisiÌ_n, chequeos y VIH/SIDA,Relaciones saludables y la comunicaciÌ_n	Maestro de escuela,Libros/ revistas,PelÌ_culas / vÌ_deos,Programas por extranjeros,Programas del gobierno,Madre,Padre,Otros miembros de la familia,MÌ©dicos o clÌ_nicas de salud,El Internet		SÌ_	No							0	No		Algo probable	Detectar el cÌÁncer de cuello uterino,Detectar el VPH,Mejorar la salud sexual,La prueba es accesible en el centro de salud,La prueba es promovido por los mÌ©dicos / enfermeras,La prueba fue requerido por el mÌ©dico		No hay requisitos	No	Algo de acuerdo	Muy de acuerdo	Muy en desacuerdo
2016-07-08 09:40:00	2016-07-08 09:41:00	IP Address	186.77.133.174	100	1839	TRUE	2016-07-08 09:42:00	R_0pnIQBDfXWihuPb					anonymous	Perla MarÌ_a Norori C/S	2016-07-08	1904-01-01 08:21:00	S42	26	Urbano	La escuela secundaria completa	Camina		30	Casada o pareja de hecho	No	Trabajador independiente	Solo lo suficiente	Pubertad y reproducciÌ_n,El sexo y las infecciones de transmisiÌ_n sexual,TransmisiÌ_n, chequeos y VIH/SIDA,Relaciones saludables y la comunicaciÌ_n	Maestro de escuela,Libros/ revistas,PelÌ_culas / vÌ_deos,Iglesia,Programas del gobierno,Madre,Padre,Hermanos,Otros miembros de la familia,Amigos,MÌ©dicos o clÌ_nicas de salud		SÌ_	No							1	SÌ_	SÌ_	Algo probable	Detectar el cÌÁncer de cuello uterino,Detectar el VPH,Mejorar la salud sexual,La prueba es accesible en el centro de salud,La prueba es promovido por los mÌ©dicos / enfermeras,Mejorar la salud prenatal,La prueba fue recomendada por el amigo		No hay requisitos	No	Muy de acuerdo	Muy de acuerdo	Muy en desacuerdo
2016-07-08 08:55:00	2016-07-08 09:38:00	IP Address	186.77.133.174	100	2587	TRUE	2016-07-08 09:38:00	R_2rwM5yHDEwrZVaP					anonymous	Perla MarÌ_a Norori C/S	2016-07-08	1904-01-01 08:57:00	S43	42	Urbano	La escuela secundaria incompleta	Camina		15	Soltera, nunca casada	No	Trabajador independiente	Pobre	El sexo y las infecciones de transmisiÌ_n sexual,TransmisiÌ_n, chequeos y VIH/SIDA,Relaciones saludables y la comunicaciÌ_n	MÌ©dicos o clÌ_nicas de salud		SÌ_	SÌ_	27	Menos de 3 meses	30	Una enfermera feminina	Respetuoso,Profesional,Amistoso,Experto	Negativo/regular	3	No		Muy probable	Detectar el cÌÁncer de cuello uterino,La prueba es accesible en el centro de salud,La prueba es promovido por los mÌ©dicos / enfermeras,La prueba fue requerido por el mÌ©dico,Otro	Para determinar que problema tenga porque tiene una historia de inflamaci	No estar menstruando,No hacerte lavado o ducha vaginal previo,No aplicarte ningÌ¼n medicamento, jalea, pomadas, cremas, Ì_vulos etc. previo a realizarte la prueba,No haber tenido relaciones sexuales tres dÌ_as antes del examen	SÌ_	Muy de acuerdo	Algo de acuerdo	Algo de acuerdo
2016-07-08 09:24:00	2016-07-08 09:37:00	IP Address	186.77.138.29	100	817	TRUE	2016-07-08 09:37:00	R_29pry3bve0Bhius					anonymous	Perla MarÌ_a Norori C/S			A72	20	Urbano	La escuela secundaria incompleta	El autobus (en la ruta)		10	Casada o pareja de hecho	No	Ama de casa	Pobre	El sexo y las infecciones de transmisiÌ_n sexual,TransmisiÌ_n, chequeos y VIH/SIDA	Maestro de escuela,Iglesia,Madre,Padre		SÌ_	SÌ_	15	Un aÌ±o a dos aÌ±os	30	Una mÌ©dica feminina	Profesional,Amistoso,Experto,SimpÌÁtico	Negativo/regular	1	No		Muy poco probable	Detectar el cÌÁncer de cuello uterino,Detectar el VPH,Mejorar la salud sexual,La prueba es accesible en el centro de salud,La prueba es promovido por los mÌ©dicos / enfermeras,Mejorar la salud prenatal,La prueba fue requerido por el mÌ©dico		No hay requisitos	SÌ_	Muy de acuerdo	Muy de acuerdo	Muy de acuerdo
2016-07-08 09:25:00	2016-07-08 09:32:00	IP Address	186.77.134.249	100	402	TRUE	2016-07-08 09:32:00	R_1NgmbxnwM574s9y					anonymous	Perla MarÌ_a Norori C/S	2016-07-08	1904-01-01 09:26:00	H-51	25	Urbano	La educaciÌ_n universitaria completa	Camina		10	Casada o pareja de hecho	No	Ama de casa	Solo lo suficiente	El sexo y las infecciones de transmisiÌ_n sexual	Maestro de escuela,Programas por extranjeros,El Internet		SÌ_	SÌ_	18	Un aÌ±o a dos aÌ±os
2016-07-08 09:12:00	2016-07-08 09:29:00	IP Address	186.77.139.147	100	1038	TRUE	2016-07-08 09:29:00	R_2SdVdMk8gaKUvoz					anonymous	Perla MarÌ_a Norori C/S	2016-07-08	1904-01-01 09:12:00	V45	19	Urbano	La escuela secundaria completa	Otros	taxi	15	Casada o pareja de hecho	No	Ama de casa	Viviendo con comodidad	El sexo y las infecciones de transmisiÌ_n sexual	Maestro de escuela		SÌ_	SÌ_	19	Menos de 3 meses		Una enfermera feminina	Profesional	No ha recibido los resultados	1	No		Algo probable	Detectar el cÌÁncer de cuello uterino		No hacerte lavado o ducha vaginal previo,No haber tenido relaciones sexuales tres dÌ_as antes del examen	No	Algo de acuerdo	Muy de acuerdo	Muy de acuerdo
2016-07-08 09:10:00	2016-07-08 09:23:00	IP Address	186.77.133.116	100	793	TRUE	2016-07-08 09:23:00	R_2vd29vloLBScKoY					anonymous	Perla MarÌ_a Norori C/S	2016-07-08	1904-01-01 09:10:00	H-50	40	Rural	La escuela primaria incompleta	El autobus (en la ruta)		120	Casada o pareja de hecho	No	Ama de casa	Pobre	Nunca			SÌ_	SÌ_	20	Un aÌ±o a dos aÌ±os	30	Una enfermera feminina	Respetuoso,Profesional,Amistoso,Experto,SimpÌÁtico	Negativo/regular	4	No
2016-07-08 08:48:00	2016-07-08 09:11:00	IP Address	186.77.139.21	100	1335	TRUE	2016-07-08 09:11:00	R_30ug1ojoDKbdz5R					anonymous	Perla MarÌ_a Norori C/S			A71	21	Urbano	La educaciÌ_n universitaria completa	El autobus (en la ruta)		45	Soltera, nunca casada	No	Ama de casa	Solo lo suficiente	Pubertad y reproducciÌ_n,El sexo y las infecciones de transmisiÌ_n sexual,TransmisiÌ_n, chequeos y VIH/SIDA,Relaciones saludables y la comunicaciÌ_n	Maestro de escuela,MÌ©dicos o clÌ_nicas de salud,El Internet		SÌ_	SÌ_	20	6 meses a un aÌ±o	10	Una enfermera feminina	Respetuoso,Profesional,Amistoso,Experto	Negativo/regular	1	SÌ_	No	Algo probable	Detectar el cÌÁncer de cuello uterino,Detectar el VPH,Mejorar la salud sexual,La prueba es accesible en el centro de salud,La prueba es promovido por los mÌ©dicos / enfermeras,Mejorar la salud prenatal,La prueba fue requerido por el mÌ©dico		No estar menstruando,No hacerte lavado o ducha vaginal previo,No aplicarte ningÌ¼n medicamento, jalea, pomadas, cremas, Ì_vulos etc. previo a realizarte la prueba,No haber tenido relaciones sexuales tres dÌ_as antes del examen	No	Muy en desacuerdo	Muy de acuerdo	Muy en desacuerdo
2016-07-08 08:32:00	2016-07-08 09:09:00	IP Address	186.77.139.147	100	2256	TRUE	2016-07-08 09:09:00	R_OPuYZ4zglq71Ihr					anonymous	Perla MarÌ_a Norori C/S	2016-07-08	1904-01-01 08:43:00	V44	42	Rural	La escuela secundaria incompleta	Camina		30	Casada o pareja de hecho	No	Ama de casa	Solo lo suficiente	El sexo y las infecciones de transmisiÌ_n sexual	Madre		No	SÌ_	19	Un aÌ±o a dos aÌ±os	15	Una enfermera feminina	Respetuoso,Profesional	Negativo/regular	3	No		Muy poco probable	Detectar el cÌÁncer de cuello uterino,Detectar el VPH,Mejorar la salud sexual,La prueba es accesible en el centro de salud,La prueba es promovido por los mÌ©dicos / enfermeras,Mejorar la salud prenatal,La prueba fue recomendada por el amigo,La prueba fue requerido por el mÌ©dico		No estar menstruando,No hacerte lavado o ducha vaginal previo,No haber tenido relaciones sexuales tres dÌ_as antes del examen	SÌ_	Algo de acuerdo	Muy de acuerdo	Muy en desacuerdo
2016-07-08 08:43:00	2016-07-08 09:04:00	IP Address	186.77.133.116	100	1213	TRUE	2016-07-08 09:04:00	R_3iDd8SdbwID0v9s					anonymous	Perla MarÌ_a Norori C/S	2016-07-08	1904-01-01 08:45:00	H-49	21	Urbano	La escuela secundaria completa	El carro		5	Casada o pareja de hecho	No	Ama de casa	Adinerado	Pubertad y reproducciÌ_n,El sexo y las infecciones de transmisiÌ_n sexual,TransmisiÌ_n, chequeos y VIH/SIDA,Relaciones saludables y la comunicaciÌ_n	Maestro de escuela,Madre,El Internet		SÌ_	SÌ_	20	6 meses a un aÌ±o	30	Una mÌ©dica feminina	Respetuoso,Profesional,Amistoso,Experto,SimpÌÁtico	Negativo/regular	1	SÌ_	SÌ_	Muy probable	Detectar el cÌÁncer de cuello uterino,Detectar el VPH,Mejorar la salud sexual,La prueba es accesible en el centro de salud,La prueba es promovido por los mÌ©dicos / enfermeras,La prueba fue requerido por el mÌ©dico		No estar menstruando,No aplicarte ningÌ¼n medicamento, jalea, pomadas, cremas, Ì_vulos etc. previo a realizarte la prueba,No haber tenido relaciones sexuales tres dÌ_as antes del examen	No	Muy de acuerdo	Muy de acuerdo	Algo en desacuerdo
2016-07-08 08:30:00	2016-07-08 08:46:00	IP Address	186.77.139.21	100	944	TRUE	2016-07-08 08:46:00	R_3IaxD5joXcVZCBQ					anonymous	Perla MarÌ_a Norori C/S			A70	27	Urbano	La escuela secundaria incompleta	El autobus (en la ruta)		2	Casada o pareja de hecho	No	Desempleado (tiene la capacidad de trabajar)	Solo lo suficiente	Pubertad y reproducciÌ_n,El sexo y las infecciones de transmisiÌ_n sexual,TransmisiÌ_n, chequeos y VIH/SIDA,Relaciones saludables y la comunicaciÌ_n	Maestro de escuela,Madre,Padre		SÌ_	SÌ_	18	3 meses a 6 meses	7	Una enfermera feminina	Respetuoso,Profesional,Amistoso,Experto,SimpÌÁtico	Negativo/regular	1	SÌ_	SÌ_	Algo probable	Detectar el cÌÁncer de cuello uterino,Detectar el VPH,Mejorar la salud sexual,La prueba es accesible en el centro de salud,La prueba es promovido por los mÌ©dicos / enfermeras,Mejorar la salud prenatal,La prueba fue recomendada por el amigo,La prueba fue requerido por el mÌ©dico		No estar menstruando,No hacerte lavado o ducha vaginal previo,No aplicarte ningÌ¼n medicamento, jalea, pomadas, cremas, Ì_vulos etc. previo a realizarte la prueba,No haber tenido relaciones sexuales tres dÌ_as antes del examen	No	Muy en desacuerdo	Muy de acuerdo	Muy en desacuerdo
2016-07-08 08:20:00	2016-07-08 08:41:00	IP Address	186.77.133.116	100	1236	TRUE	2016-07-08 08:41:00	R_DGLyIpkgiEJJQYh					anonymous	Perla MarÌ_a Norori C/S	2016-07-08	1904-01-01 08:21:00	H-48	22	Urbano	TÌ_tulo de posgrado	La moto		1	Soltera, nunca casada	No	Desempleado (tiene la capacidad de trabajar)	Solo lo suficiente	Pubertad y reproducciÌ_n,El sexo y las infecciones de transmisiÌ_n sexual,TransmisiÌ_n, chequeos y VIH/SIDA,Relaciones saludables y la comunicaciÌ_n	Maestro de escuela,Libros/ revistas,PelÌ_culas / vÌ_deos,Programas por extranjeros,Programas del gobierno,Madre,MÌ©dicos o clÌ_nicas de salud,El Internet		SÌ_	No							0	No		Muy probable	Detectar el cÌÁncer de cuello uterino,Detectar el VPH,Mejorar la salud sexual,La prueba es accesible en el centro de salud,La prueba es promovido por los mÌ©dicos / enfermeras,La prueba fue requerido por el mÌ©dico		No estar menstruando,No hacerte lavado o ducha vaginal previo,No aplicarte ningÌ¼n medicamento, jalea, pomadas, cremas, Ì_vulos etc. previo a realizarte la prueba,No haber tenido relaciones sexuales tres dÌ_as antes del examen	No	Algo de acuerdo	Muy de acuerdo	Muy en desacuerdo
2016-07-08 07:44:00	2016-07-08 08:17:00	IP Address	186.77.133.116	100	1950	TRUE	2016-07-08 08:17:00	R_7UHZFU5wanM1heh					anonymous	Perla MarÌ_a Norori C/S	2016-07-08	1904-01-01 07:48:00	H-47	23	Urbano	La escuela secundaria completa	El autobus (en la ruta)		10	Casada o pareja de hecho	No	Ama de casa	Solo lo suficiente	Pubertad y reproducciÌ_n,El sexo y las infecciones de transmisiÌ_n sexual,TransmisiÌ_n, chequeos y VIH/SIDA	Maestro de escuela,Programas por extranjeros,Programas del gobierno,Madre,MÌ©dicos o clÌ_nicas de salud,El Internet		SÌ_	SÌ_	19	Un aÌ±o a dos aÌ±os	30	Un mÌ©dico masculino	Respetuoso,Profesional,Amistoso,Experto,SimpÌÁtico	Negativo/regular	1	SÌ_	SÌ_	Muy probable	Detectar el cÌÁncer de cuello uterino,Detectar el VPH,Mejorar la salud sexual,La prueba es accesible en el centro de salud,La prueba es promovido por los mÌ©dicos / enfermeras,Mejorar la salud prenatal,La prueba fue requerido por el mÌ©dico		No estar menstruando,No hacerte lavado o ducha vaginal previo,No aplicarte ningÌ¼n medicamento, jalea, pomadas, cremas, Ì_vulos etc. previo a realizarte la prueba,No haber tenido relaciones sexuales tres dÌ_as antes del examen	No	Algo de acuerdo	Muy de acuerdo	Muy en desacuerdo
2016-07-08 07:47:00	2016-07-08 08:14:00	IP Address	186.77.133.174	100	1606	TRUE	2016-07-08 08:14:00	R_1cRNVUMkhWMuAKE					anonymous	Perla MarÌ_a Norori C/S	2016-07-08	1904-01-01 07:49:00	S41	32	Urbano	La escuela primaria completa	Otros	camioneta	30	Casada o pareja de hecho	No	Trabajador independiente	Pobre	Pubertad y reproducciÌ_n,El sexo y las infecciones de transmisiÌ_n sexual,TransmisiÌ_n, chequeos y VIH/SIDA,Relaciones saludables y la comunicaciÌ_n	Maestro de escuela,PelÌ_culas / vÌ_deos,Programas del gobierno,Madre,Hijos,Otros miembros de la familia,Amigos,MÌ©dicos o clÌ_nicas de salud		SÌ_	SÌ_	21	3 meses a 6 meses	30	Una mÌ©dica feminina	Respetuoso,Profesional,Amistoso,Experto,SimpÌÁtico	Negativo/regular	1	SÌ_	SÌ_	Muy probable	Detectar el cÌÁncer de cuello uterino,Detectar el VPH,Mejorar la salud sexual,La prueba es accesible en el centro de salud,La prueba es promovido por los mÌ©dicos / enfermeras,Mejorar la salud prenatal,La prueba fue requerido por el mÌ©dico		No estar menstruando,No hacerte lavado o ducha vaginal previo,No aplicarte ningÌ¼n medicamento, jalea, pomadas, cremas, Ì_vulos etc. previo a realizarte la prueba,No haber tenido relaciones sexuales tres dÌ_as antes del examen	No	Muy en desacuerdo	Muy de acuerdo	Muy en desacuerdo
2016-07-08 07:46:00	2016-07-08 08:07:00	IP Address	186.77.136.19	100	1284	TRUE	2016-07-08 08:07:00	R_21G1HitAf269fkD					anonymous	Perla MarÌ_a Norori C/S	2016-07-08	1904-01-01 07:48:00	V43	20	Urbano	La educaciÌ_n universitaria incompleta	Camina		30	Soltera, nunca casada	No	Estudiante	Solo lo suficiente	El sexo y las infecciones de transmisiÌ_n sexual,TransmisiÌ_n, chequeos y VIH/SIDA	Maestro de escuela,Madre		SÌ_	No							0	No		Poco probable	Mejorar la salud sexual,La prueba fue recomendada por el amigo		No estar menstruando	No	Muy de acuerdo	Muy de acuerdo	Muy de acuerdo
2016-07-08 07:32:00	2016-07-08 07:51:00	IP Address	186.77.137.146	100	1095	TRUE	2016-07-08 07:51:00	R_dbPdp5THJSlFv3j					anonymous	Perla MarÌ_a Norori C/S			A69	21	Urbano	La escuela secundaria completa	El autobus (en la ruta),Otros		15	Casada o pareja de hecho	No	Ama de casa	Viviendo con comodidad	Nunca			SÌ_	No							1	SÌ_	No	Algo probable	Mejorar la salud sexual,La prueba es accesible en el centro de salud,La prueba es promovido por los mÌ©dicos / enfermeras,Mejorar la salud prenatal,La prueba fue requerido por el mÌ©dico			No		Muy de acuerdo
2016-07-07 09:58:00	2016-07-07 10:27:00	IP Address	186.77.136.38	100	1736	TRUE	2016-07-07 10:27:00	R_3p51B77wTmbtaRu					anonymous	Perla MarÌ_a Norori C/S	2016-07-07	1904-01-01 10:00:00	V42	19	Urbano	La escuela secundaria incompleta	Camina		5	Soltera, nunca casada	No	Ama de casa	Viviendo con comodidad	Relaciones saludables y la comunicaciÌ_n			SÌ_	SÌ_	17	6 meses a un aÌ±o	30	Una enfermera feminina	Respetuoso,Profesional	Negativo/regular	2	SÌ_	No	Muy probable	Detectar el cÌÁncer de cuello uterino			No	Muy de acuerdo	Muy en desacuerdo	Muy en desacuerdo
2016-07-07 09:59:00	2016-07-07 10:20:00	IP Address	186.77.133.62	100	1227	TRUE	2016-07-07 10:20:00	R_DdAEW0NeIws4XAd					anonymous	Perla MarÌ_a Norori C/S	2016-07-07	1904-01-01 10:07:00	H-46	25	Urbano	La escuela secundaria completa	Camina		5	Casada o pareja de hecho	No	Ama de casa	Viviendo con comodidad	El sexo y las infecciones de transmisiÌ_n sexual	Maestro de escuela,Madre,Padre		SÌ_	SÌ_	19	Dos aÌ±os a tres aÌ±os	45	Una enfermera feminina	Respetuoso	Negativo/regular	2	No
2016-07-07 09:32:00	2016-07-07 10:00:00	IP Address	186.77.132.6	100	1675	TRUE	2016-07-07 10:00:00	R_1Eh7git42xpeVaJ					anonymous	Perla MarÌ_a Norori C/S	2016-07-07	1904-01-01 09:33:00	S40	39	Urbano	La escuela secundaria completa	Camina		13	Divorciada/separada	No	Ama de casa	Solo lo suficiente	El sexo y las infecciones de transmisiÌ_n sexual,TransmisiÌ_n, chequeos y VIH/SIDA	Maestro de escuela,Libros/ revistas,Programas del gobierno,MÌ©dicos o clÌ_nicas de salud		SÌ_	SÌ_	25	Menos de 3 meses	2 meses o mÌÁs	Una mÌ©dica feminina	Respetuoso,Profesional,Amistoso,Experto,SimpÌÁtico	No ha recibido los resultados	2	SÌ_	SÌ_	Algo probable	Detectar el cÌÁncer de cuello uterino,Detectar el VPH,Mejorar la salud sexual,La prueba es accesible en el centro de salud,La prueba es promovido por los mÌ©dicos / enfermeras,Mejorar la salud prenatal,La prueba fue recomendada por el amigo,La prueba fue requerido por el mÌ©dico,Otro	Tengo problemas con la primera embarazada y por eso lo necesita cada 6 meses	No estar menstruando,No hacerte lavado o ducha vaginal previo,No aplicarte ningÌ¼n medicamento, jalea, pomadas, cremas, Ì_vulos etc. previo a realizarte la prueba,No haber tenido relaciones sexuales tres dÌ_as antes del examen	No	Algo de acuerdo	Muy de acuerdo	Muy en desacuerdo
2016-07-07 09:23:00	2016-07-07 09:54:00	IP Address	186.77.133.62	100	1832	TRUE	2016-07-07 09:54:00	R_2aEMZ4Xo6UjzSDa					anonymous	Perla MarÌ_a Norori C/S	2016-07-07	1904-01-01 09:27:00	H-45	20	Rural	La escuela primaria incompleta	Camina		10	Soltera, nunca casada	No	Ama de casa	Pobre	TransmisiÌ_n, chequeos y VIH/SIDA,Relaciones saludables y la comunicaciÌ_n	MÌ©dicos o clÌ_nicas de salud		SÌ_	SÌ_	17	Tres aÌ±os o mÌÁs	2 meses o mÌÁs	Una mÌ©dica feminina	Respetuoso	Positivo/irregular	0	No		Muy poco probable	Detectar el cÌÁncer de cuello uterino,Detectar el VPH,Mejorar la salud sexual,La prueba es accesible en el centro de salud,La prueba es promovido por los mÌ©dicos / enfermeras,Mejorar la salud prenatal,La prueba fue requerido por el mÌ©dico		No estar menstruando,No hacerte lavado o ducha vaginal previo,No aplicarte ningÌ¼n medicamento, jalea, pomadas, cremas, Ì_vulos etc. previo a realizarte la prueba,No haber tenido relaciones sexuales tres dÌ_as antes del examen	No	Muy de acuerdo	Muy de acuerdo	Muy de acuerdo
2016-07-07 09:08:00	2016-07-07 09:49:00	IP Address	186.77.136.38	100	2462	TRUE	2016-07-07 09:49:00	R_2BbxFVkCB6OLAVR					anonymous	Perla MarÌ_a Norori C/S	2016-07-07	1904-01-01 09:09:00	V41	37	Urbano	La escuela secundaria incompleta	El autobus (en la ruta)		45	Casada o pareja de hecho	No	Ama de casa	Solo lo suficiente	El sexo y las infecciones de transmisiÌ_n sexual	MÌ©dicos o clÌ_nicas de salud		SÌ_	SÌ_	25	3 meses a 6 meses	30	Una enfermera feminina	Respetuoso,Profesional	Negativo/regular	2	No		Muy probable	Otro	mejorar la salud	No estar menstruando,No haber tenido relaciones sexuales tres dÌ_as antes del examen	No	Algo de acuerdo	Algo de acuerdo	Muy de acuerdo
2016-07-07 08:43:00	2016-07-07 09:27:00	IP Address	186.77.132.6	100	2640	TRUE	2016-07-07 09:27:00	R_3MgoWn7mddgwAhH					anonymous	Perla MarÌ_a Norori C/S	2016-07-07	1904-01-01 08:45:00	S39	38	Urbano	TÌ_tulo de posgrado	Camina,El autobus (en la ruta)		15	Casada o pareja de hecho	No	Ama de casa	Viviendo con comodidad	Pubertad y reproducciÌ_n,El sexo y las infecciones de transmisiÌ_n sexual,TransmisiÌ_n, chequeos y VIH/SIDA,Relaciones saludables y la comunicaciÌ_n	Libros/ revistas,Iglesia,Programas por extranjeros,Programas del gobierno,MÌ©dicos o clÌ_nicas de salud		SÌ_	SÌ_	25	Menos de 3 meses	8	Una mÌ©dica feminina	Respetuoso,Profesional,Amistoso,Experto,SimpÌÁtico	Negativo/regular	1	No		Algo probable	Detectar el cÌÁncer de cuello uterino,Detectar el VPH,Mejorar la salud sexual,La prueba es accesible en el centro de salud,La prueba es promovido por los mÌ©dicos / enfermeras,Mejorar la salud prenatal,La prueba fue requerido por el mÌ©dico		No estar menstruando,No hacerte lavado o ducha vaginal previo,No aplicarte ningÌ¼n medicamento, jalea, pomadas, cremas, Ì_vulos etc. previo a realizarte la prueba,No haber tenido relaciones sexuales tres dÌ_as antes del examen	SÌ_	Muy de acuerdo	Muy de acuerdo	Muy en desacuerdo
2016-07-07 08:26:00	2016-07-07 09:20:00	IP Address	186.77.133.62	100	3227	TRUE	2016-07-07 09:20:00	R_1K7u32xkfAz2Ano					anonymous	Perla MarÌ_a Norori C/S	2016-07-07	1904-01-01 08:28:00	H-44	37	Urbano	La escuela secundaria incompleta	Camina		15	Casada o pareja de hecho	No	Trabajador independiente	Solo lo suficiente	El sexo y las infecciones de transmisiÌ_n sexual	Maestro de escuela,MÌ©dicos o clÌ_nicas de salud		SÌ_	SÌ_	32	Menos de 3 meses	8	Una estudiante feminina	Respetuoso,Amistoso	Negativo/regular	2	No		Poco probable	Detectar el cÌÁncer de cuello uterino,Detectar el VPH,La prueba es accesible en el centro de salud,La prueba es promovido por los mÌ©dicos / enfermeras,Mejorar la salud prenatal,La prueba fue recomendada por el amigo,La prueba fue requerido por el mÌ©dico		No estar menstruando,No hacerte lavado o ducha vaginal previo,No aplicarte ningÌ¼n medicamento, jalea, pomadas, cremas, Ì_vulos etc. previo a realizarte la prueba,No haber tenido relaciones sexuales tres dÌ_as antes del examen	No	Muy de acuerdo	Muy de acuerdo	Muy en desacuerdo
2016-07-07 09:01:00	2016-07-07 09:17:00	IP Address	186.77.137.179	100	950	TRUE	2016-07-07 09:17:00	R_2Sq6RVuDkQTkLwA					anonymous	MÌÁntica Berio C/S			A68	27	Urbano	La educaciÌ_n universitaria completa	Camina		5	Casada o pareja de hecho	No	Ama de casa	Solo lo suficiente	Pubertad y reproducciÌ_n,El sexo y las infecciones de transmisiÌ_n sexual,TransmisiÌ_n, chequeos y VIH/SIDA,Relaciones saludables y la comunicaciÌ_n	Maestro de escuela,Otros,MÌ©dicos o clÌ_nicas de salud	Universidad	SÌ_	No							0	No		Algo probable	Detectar el cÌÁncer de cuello uterino,Detectar el VPH,Mejorar la salud sexual,La prueba es accesible en el centro de salud,La prueba es promovido por los mÌ©dicos / enfermeras,Mejorar la salud prenatal,La prueba fue recomendada por el amigo,La prueba fue requerido por el mÌ©dico		No estar menstruando,No hacerte lavado o ducha vaginal previo,No aplicarte ningÌ¼n medicamento, jalea, pomadas, cremas, Ì_vulos etc. previo a realizarte la prueba,No haber tenido relaciones sexuales tres dÌ_as antes del examen	No		Muy de acuerdo	Muy en desacuerdo
2016-07-07 08:39:00	2016-07-07 09:00:00	IP Address	186.77.138.51	100	1284	TRUE	2016-07-07 09:00:00	R_1g0b0Wu4x8eLqvg					anonymous	Sutiaba C/S			A67	29	Rural	La escuela secundaria completa	El autobus (en la ruta)		60	Soltera, nunca casada	No	Ama de casa	Solo lo suficiente	El sexo y las infecciones de transmisiÌ_n sexual	MÌ©dicos o clÌ_nicas de salud,El Internet		SÌ_	SÌ_	22	3 meses a 6 meses	15	Una enfermera feminina	Respetuoso,Profesional,Experto,SimpÌÁtico	Negativo/regular	0	No		Muy probable	Detectar el cÌÁncer de cuello uterino,Detectar el VPH,Mejorar la salud sexual,La prueba es accesible en el centro de salud,La prueba es promovido por los mÌ©dicos / enfermeras,La prueba fue requerido por el mÌ©dico		No estar menstruando,No hacerte lavado o ducha vaginal previo,No aplicarte ningÌ¼n medicamento, jalea, pomadas, cremas, Ì_vulos etc. previo a realizarte la prueba,No haber tenido relaciones sexuales tres dÌ_as antes del examen	No	Algo de acuerdo	Algo en desacuerdo	Muy de acuerdo
2016-07-07 08:17:00	2016-07-07 08:55:00	IP Address	186.77.136.38	100	2313	TRUE	2016-07-07 08:55:00	R_3MsaeGnZJV7W8mn					anonymous	Perla MarÌ_a Norori C/S	2016-07-07	1904-01-01 08:17:00	V40	40	Urbano	La educaciÌ_n universitaria incompleta	Camina		10	Soltera, nunca casada	No	Ama de casa	Solo lo suficiente	TransmisiÌ_n, chequeos y VIH/SIDA	MÌ©dicos o clÌ_nicas de salud		SÌ_	SÌ_	17	6 meses a un aÌ±o	38	Una enfermera feminina	Respetuoso,Profesional,Amistoso,Experto,SimpÌÁtico	Negativo/regular	2	No		Muy probable	Detectar el cÌÁncer de cuello uterino		No estar menstruando,No hacerte lavado o ducha vaginal previo,No aplicarte ningÌ¼n medicamento, jalea, pomadas, cremas, Ì_vulos etc. previo a realizarte la prueba,No haber tenido relaciones sexuales tres dÌ_as antes del examen	No	Muy en desacuerdo	Algo en desacuerdo	Muy en desacuerdo
2016-07-07 08:14:00	2016-07-07 08:37:00	IP Address	186.77.134.235	100	1370	TRUE	2016-07-07 08:37:00	R_6tKvUgblUM5bWkp					anonymous	Perla MarÌ_a Norori C/S	2016-07-07	1904-01-01 08:14:00	S38	24	Urbano	La educaciÌ_n universitaria incompleta	El autobus (en la ruta)		30	Soltera, nunca casada	No	Estudiante	Solo lo suficiente	El sexo y las infecciones de transmisiÌ_n sexual,TransmisiÌ_n, chequeos y VIH/SIDA,Relaciones saludables y la comunicaciÌ_n	Maestro de escuela,Programas por extranjeros,Programas del gobierno,Madre,Padre,MÌ©dicos o clÌ_nicas de salud,El Internet		SÌ_	SÌ_	24	Menos de 3 meses		Una mÌ©dica feminina	Respetuoso,Profesional,Amistoso,Experto,SimpÌÁtico	No ha recibido los resultados	0	No		Algo probable	Detectar el cÌÁncer de cuello uterino,Detectar el VPH,Mejorar la salud sexual,La prueba es accesible en el centro de salud,La prueba es promovido por los mÌ©dicos / enfermeras,Mejorar la salud prenatal,La prueba fue requerido por el mÌ©dico		No estar menstruando	No	Algo de acuerdo	Muy de acuerdo	Muy en desacuerdo
2016-07-07 08:22:00	2016-07-07 08:35:00	IP Address	186.77.136.179	100	824	TRUE	2016-07-07 08:35:00	R_1I6slQyeZUBYbbI					anonymous	MÌÁntica Berio C/S			A66	20	Urbano	La educaciÌ_n universitaria completa	El autobus (en la ruta)		45	Soltera, nunca casada	No	Estudiante	Solo lo suficiente	El sexo y las infecciones de transmisiÌ_n sexual	MÌ©dicos o clÌ_nicas de salud,El Internet		No	No							0	No		Algo probable	Detectar el cÌÁncer de cuello uterino,Mejorar la salud sexual,Mejorar la salud prenatal,La prueba fue requerido por el mÌ©dico			No	Muy de acuerdo	Muy de acuerdo	Muy en desacuerdo
2016-07-07 08:02:00	2016-07-07 08:22:00	IP Address	186.77.133.62	100	1204	TRUE	2016-07-07 08:22:00	R_3JqI6NejLhe2zMY					anonymous	Perla MarÌ_a Norori C/S	2016-07-07	1904-01-01 08:03:00	H-43	20	Urbano	La escuela secundaria incompleta	Camina		20	Casada o pareja de hecho	No	Estudiante	Solo lo suficiente	El sexo y las infecciones de transmisiÌ_n sexual,TransmisiÌ_n, chequeos y VIH/SIDA,Relaciones saludables y la comunicaciÌ_n	Maestro de escuela,Madre,Padre,MÌ©dicos o clÌ_nicas de salud		SÌ_	SÌ_	22	Menos de 3 meses	2 meses o mÌÁs	Una enfermera feminina	Respetuoso,Amistoso	Negativo/regular	0	SÌ_	SÌ_	Muy probable	Detectar el cÌÁncer de cuello uterino,Detectar el VPH,Mejorar la salud prenatal		No estar menstruando,No aplicarte ningÌ¼n medicamento, jalea, pomadas, cremas, Ì_vulos etc. previo a realizarte la prueba,No haber tenido relaciones sexuales tres dÌ_as antes del examen	No	Muy en desacuerdo	Muy de acuerdo	Muy en desacuerdo
2016-07-07 07:59:00	2016-07-07 08:20:00	IP Address	186.77.136.179	100	1253	TRUE	2016-07-07 08:20:00	R_xtPNgmhgSPBNWHn					anonymous	MÌÁntica Berio C/S			A64	18	Urbano	La escuela secundaria completa	Otros	Ciclos	10	Casada o pareja de hecho	No	Ama de casa	Pobre	Nunca			SÌ_	SÌ_	16	3 meses a 6 meses	7	Una mÌ©dica feminina	Respetuoso,Profesional,Amistoso,Experto,SimpÌÁtico	Negativo/regular	2	No		Muy probable	Detectar el cÌÁncer de cuello uterino,Detectar el VPH,Mejorar la salud sexual,La prueba es accesible en el centro de salud,La prueba es promovido por los mÌ©dicos / enfermeras,Mejorar la salud prenatal,La prueba fue recomendada por el amigo,La prueba fue requerido por el mÌ©dico		No haber tenido relaciones sexuales tres dÌ_as antes del examen	No	Muy en desacuerdo	Muy de acuerdo	Muy en desacuerdo
2016-07-07 07:51:00	2016-07-07 08:15:00	IP Address	186.77.136.38	100	1448	TRUE	2016-07-07 08:15:00	R_2qxYoKluO5RR1hp					anonymous	Perla MarÌ_a Norori C/S	2016-07-07	1904-01-01 07:51:00	V39	31	Rural	La escuela secundaria completa	El autobus (en la ruta)		55	Casada o pareja de hecho	No	Ama de casa	Solo lo suficiente	Nunca			No	No							2	No		Muy poco probable	Mejorar la salud sexual		No haber tenido relaciones sexuales tres dÌ_as antes del examen	No	Algo de acuerdo	Muy de acuerdo	Muy en desacuerdo
2016-07-07 07:52:00	2016-07-07 08:09:00	IP Address	186.77.134.235	100	1048	TRUE	2016-07-07 08:09:00	R_xzKqHyQ3KgHf0FH					anonymous	Perla MarÌ_a Norori C/S	2016-07-07	1904-01-01 07:53:00	S37	34	Urbano	La escuela secundaria completa	Otros	bicicleta	10	Casada o pareja de hecho	No	Trabajador independiente	Solo lo suficiente	Pubertad y reproducciÌ_n,El sexo y las infecciones de transmisiÌ_n sexual,TransmisiÌ_n, chequeos y VIH/SIDA,Relaciones saludables y la comunicaciÌ_n	MÌ©dicos o clÌ_nicas de salud,El Internet		SÌ_	No							1	No		Muy probable	Detectar el cÌÁncer de cuello uterino,Detectar el VPH,Mejorar la salud sexual,La prueba es accesible en el centro de salud,La prueba es promovido por los mÌ©dicos / enfermeras,Mejorar la salud prenatal,La prueba fue requerido por el mÌ©dico		No estar menstruando,No hacerte lavado o ducha vaginal previo,No aplicarte ningÌ¼n medicamento, jalea, pomadas, cremas, Ì_vulos etc. previo a realizarte la prueba,No haber tenido relaciones sexuales tres dÌ_as antes del examen	No	Muy en desacuerdo	Muy de acuerdo	Muy en desacuerdo
2016-07-07 07:32:00	2016-07-07 08:00:00	IP Address	186.77.133.62	100	1660	TRUE	2016-07-07 08:00:00	R_3MLF1MmmcZtFzvn					anonymous	Perla MarÌ_a Norori C/S	2016-07-07	1904-01-01 07:35:00	H-42	38	Urbano	La educaciÌ_n universitaria completa	El carro		2	Casada o pareja de hecho	SÌ_	Empleado del gobierno	Solo lo suficiente	Pubertad y reproducciÌ_n,El sexo y las infecciones de transmisiÌ_n sexual,Relaciones saludables y la comunicaciÌ_n	Maestro de escuela,Libros/ revistas,Madre,MÌ©dicos o clÌ_nicas de salud		SÌ_	SÌ_	22	Menos de 3 meses	3	Una mÌ©dica feminina	Respetuoso,Profesional,Amistoso,Experto,SimpÌÁtico	Negativo/regular	0	SÌ_	SÌ_	Muy probable	Detectar el cÌÁncer de cuello uterino,Detectar el VPH,Mejorar la salud sexual,La prueba es accesible en el centro de salud,La prueba es promovido por los mÌ©dicos / enfermeras,Mejorar la salud prenatal,La prueba fue requerido por el mÌ©dico		No aplicarte ningÌ¼n medicamento, jalea, pomadas, cremas, Ì_vulos etc. previo a realizarte la prueba,No haber tenido relaciones sexuales tres dÌ_as antes del examen	No	Muy en desacuerdo	Muy de acuerdo	Muy en desacuerdo
2016-07-07 07:37:00	2016-07-07 07:59:00	IP Address	186.77.136.115	100	1300	TRUE	2016-07-07 07:59:00	R_3CW32YtsCv7A9wo					anonymous	MÌÁntica Berio C/S			A64	27	Urbano	La escuela secundaria completa	El autobus (en la ruta)		30	Soltera, nunca casada	No	Ama de casa	Viviendo con comodidad	Relaciones saludables y la comunicaciÌ_n	Maestro de escuela,Madre,Padre,El Internet		SÌ_	SÌ_	22	Menos de 3 meses	7	Una mÌ©dica feminina	Respetuoso,Profesional,Amistoso,Experto,SimpÌÁtico	Positivo/irregular	1	No		Muy probable	Mejorar la salud sexual,La prueba es accesible en el centro de salud,La prueba es promovido por los mÌ©dicos / enfermeras,Mejorar la salud prenatal,La prueba fue requerido por el mÌ©dico		No estar menstruando,No hacerte lavado o ducha vaginal previo,No aplicarte ningÌ¼n medicamento, jalea, pomadas, cremas, Ì_vulos etc. previo a realizarte la prueba,No haber tenido relaciones sexuales tres dÌ_as antes del examen	No	Muy en desacuerdo	Muy en desacuerdo	Algo en desacuerdo
2016-07-07 07:29:00	2016-07-07 07:50:00	IP Address	186.77.134.235	100	1228	TRUE	2016-07-07 07:50:00	R_31zw1RO3UD01VIr					anonymous	Perla MarÌ_a Norori C/S	2016-07-07	1904-01-01 07:32:00	S36	31	Urbano	La educaciÌ_n universitaria completa	El carro		10	Casada o pareja de hecho	No	Trabajador independiente	Viviendo con comodidad	Pubertad y reproducciÌ_n,El sexo y las infecciones de transmisiÌ_n sexual,TransmisiÌ_n, chequeos y VIH/SIDA,Relaciones saludables y la comunicaciÌ_n	Maestro de escuela,Libros/ revistas,PelÌ_culas / vÌ_deos,Iglesia,Programas por extranjeros,Programas del gobierno,Amigos,MÌ©dicos o clÌ_nicas de salud,El Internet		SÌ_	SÌ_	20	Menos de 3 meses	7	Una enfermera feminina	Respetuoso,Profesional,Amistoso,Experto,SimpÌÁtico	Negativo/regular	0	SÌ_	SÌ_	Algo probable	Detectar el cÌÁncer de cuello uterino,Detectar el VPH,Mejorar la salud sexual,La prueba es accesible en el centro de salud,La prueba es promovido por los mÌ©dicos / enfermeras,Mejorar la salud prenatal,La prueba fue requerido por el mÌ©dico		No estar menstruando,No hacerte lavado o ducha vaginal previo,No aplicarte ningÌ¼n medicamento, jalea, pomadas, cremas, Ì_vulos etc. previo a realizarte la prueba,No haber tenido relaciones sexuales tres dÌ_as antes del examen	No	Algo de acuerdo	Muy de acuerdo	Muy en desacuerdo
2016-07-07 07:29:00	2016-07-07 07:49:00	IP Address	186.77.136.38	100	1191	TRUE	2016-07-07 07:49:00	R_2AMEv1C1Qdn9Na7					anonymous	Perla MarÌ_a Norori C/S	2016-07-07	1904-01-01 07:30:00	V38	39	Urbano	La escuela secundaria incompleta	Camina		25	Casada o pareja de hecho	No	Ama de casa	Solo lo suficiente	El sexo y las infecciones de transmisiÌ_n sexual	MÌ©dicos o clÌ_nicas de salud		No	SÌ_	38	6 meses a un aÌ±o	30	Un mÌ©dico masculino	Profesional	Positivo/irregular	1	No		Muy probable	Detectar el cÌÁncer de cuello uterino		No haber tenido relaciones sexuales tres dÌ_as antes del examen	SÌ_	Muy de acuerdo	Muy de acuerdo	Muy en desacuerdo
2016-07-07 07:12:00	2016-07-07 07:35:00	IP Address	186.77.136.115	100	1384	TRUE	2016-07-07 07:35:00	R_blV3UWXFFe2Zxn3					anonymous	MÌÁntica Berio C/S			A63	25	Urbano	La educaciÌ_n universitaria completa	La moto		4	Casada o pareja de hecho	No	Ama de casa	Viviendo con comodidad	Pubertad y reproducciÌ_n,El sexo y las infecciones de transmisiÌ_n sexual,TransmisiÌ_n, chequeos y VIH/SIDA,Relaciones saludables y la comunicaciÌ_n	Otros,MÌ©dicos o clÌ_nicas de salud	Charlas	SÌ_	SÌ_	21	6 meses a un aÌ±o	30	Una enfermera feminina	Respetuoso,Profesional,Amistoso,Experto,SimpÌÁtico	Negativo/regular	0	SÌ_	No	Muy probable	Detectar el cÌÁncer de cuello uterino,Detectar el VPH,Mejorar la salud sexual,La prueba es accesible en el centro de salud,La prueba es promovido por los mÌ©dicos / enfermeras,Mejorar la salud prenatal,La prueba fue requerido por el mÌ©dico		No estar menstruando,No hacerte lavado o ducha vaginal previo,No aplicarte ningÌ¼n medicamento, jalea, pomadas, cremas, Ì_vulos etc. previo a realizarte la prueba,No haber tenido relaciones sexuales tres dÌ_as antes del examen	No	Muy de acuerdo	Algo de acuerdo	Muy de acuerdo
2016-07-06 09:17:00	2016-07-07 07:32:00	IP Address	186.77.133.62	100	80082	TRUE	2016-07-07 07:32:00	R_p5ZXeQ7AEELRT4R					anonymous	Perla MarÌ_a Norori C/S	2016-07-06	1904-01-01 09:19:00	H-40	43	Rural	La escuela secundaria incompleta	El autobus (en la ruta)		20	Soltera, nunca casada	No	Ama de casa	Pobre	Nunca			SÌ_	SÌ_
2016-07-06 19:25:00	2016-07-06 19:26:00	IP Address	161.0.48.210	100	813	TRUE	2016-07-06 19:26:00	R_6QEfq0IT0kHjFYN					anonymous	MÌÁntica Berio C/S			A62	30	Urbano	La escuela secundaria completa	El autobus (en la ruta)		10	Soltera, nunca casada	No	Trabajador independiente	Pobre	Pubertad y reproducciÌ_n,El sexo y las infecciones de transmisiÌ_n sexual,TransmisiÌ_n, chequeos y VIH/SIDA,Relaciones saludables y la comunicaciÌ_n	Maestro de escuela,MÌ©dicos o clÌ_nicas de salud		SÌ_	SÌ_	19	Un aÌ±o a dos aÌ±os	15	Una enfermera feminina	Amistoso	Negativo/regular	4	SÌ_	SÌ_	Muy probable	Detectar el cÌÁncer de cuello uterino,Detectar el VPH,Mejorar la salud sexual,La prueba es accesible en el centro de salud,La prueba es promovido por los mÌ©dicos / enfermeras,Mejorar la salud prenatal,La prueba fue requerido por el mÌ©dico		No hacerte lavado o ducha vaginal previo,No haber tenido relaciones sexuales tres dÌ_as antes del examen	No	Muy en desacuerdo	Muy de acuerdo	Muy en desacuerdo
2016-07-06 19:20:00	2016-07-06 19:22:00	IP Address	161.0.48.210	100	1056	TRUE	2016-07-06 19:22:00	R_5oKqzSkcNXpZIlD					anonymous	Sutiaba C/S			A17	21	Urbano	La escuela secundaria completa	Camina		20	Casada o pareja de hecho	No	Ama de casa	Solo lo suficiente	Pubertad y reproducciÌ_n,El sexo y las infecciones de transmisiÌ_n sexual,TransmisiÌ_n, chequeos y VIH/SIDA,Relaciones saludables y la comunicaciÌ_n	Otros,MÌ©dicos o clÌ_nicas de salud	Charlas	SÌ_	SÌ_	18	Menos de 3 meses	2 meses o mÌÁs	Una enfermera feminina	Respetuoso	No ha recibido los resultados	2	SÌ_	SÌ_	Muy probable	Detectar el cÌÁncer de cuello uterino,Detectar el VPH,Mejorar la salud sexual,La prueba es accesible en el centro de salud,La prueba es promovido por los mÌ©dicos / enfermeras,Mejorar la salud prenatal,La prueba fue requerido por el mÌ©dico		No estar menstruando,No hacerte lavado o ducha vaginal previo,No aplicarte ningÌ¼n medicamento, jalea, pomadas, cremas, Ì_vulos etc. previo a realizarte la prueba,No haber tenido relaciones sexuales tres dÌ_as antes del examen	No	Algo de acuerdo	Muy de acuerdo	Muy en desacuerdo
2016-07-06 10:21:00	2016-07-06 19:11:00	IP Address	186.77.139.207	100	31805	TRUE	2016-07-06 19:11:00	R_bCvqZRq4A4Z5JYh					anonymous	Perla MarÌ_a Norori C/S			A61	19	Urbano	La escuela secundaria completa	La moto		10	Casada o pareja de hecho	No	Ama de casa	Viviendo con comodidad	Pubertad y reproducciÌ_n,El sexo y las infecciones de transmisiÌ_n sexual,TransmisiÌ_n, chequeos y VIH/SIDA,Relaciones saludables y la comunicaciÌ_n	Maestro de escuela,Libros/ revistas		SÌ_	SÌ_	14	6 meses a un aÌ±o	1	Una mÌ©dica feminina	Respetuoso,Profesional,Amistoso,Experto,SimpÌÁtico	Negativo/regular	1	No		Muy poco probable	Detectar el cÌÁncer de cuello uterino,Detectar el VPH,Mejorar la salud sexual,La prueba es accesible en el centro de salud,La prueba es promovido por los mÌ©dicos / enfermeras,Mejorar la salud prenatal,La prueba fue recomendada por el amigo,La prueba fue requerido por el mÌ©dico		No estar menstruando,No hacerte lavado o ducha vaginal previo,No aplicarte ningÌ¼n medicamento, jalea, pomadas, cremas, Ì_vulos etc. previo a realizarte la prueba,No haber tenido relaciones sexuales tres dÌ_as antes del examen	No	Algo de acuerdo	Muy de acuerdo	Muy de acuerdo
2016-07-06 15:46:00	2016-07-06 15:47:00	IP Address	161.0.48.210	100	857	TRUE	2016-07-06 15:47:00	R_djzzGfXsGKK6yz3					anonymous	Sutiaba C/S			A24	41	Urbano	La escuela primaria incompleta	Camina		10	Soltera, nunca casada	No	Ama de casa	Pobre	Nunca			No	No							0	No		Algo probable	Detectar el cÌÁncer de cuello uterino,Mejorar la salud sexual,La prueba es accesible en el centro de salud,La prueba es promovido por los mÌ©dicos / enfermeras,Mejorar la salud prenatal,La prueba fue requerido por el mÌ©dico,Otro	La prueba fue recomendada por un familiar		No	Algo de acuerdo	Muy de acuerdo	Algo de acuerdo
2016-07-06 15:40:00	2016-07-06 15:43:00	IP Address	161.0.48.210	100	1197	TRUE	2016-07-06 15:43:00	R_bgwSun1cKZy38uF					anonymous	Sutiaba C/S			A22	22	Urbano	La escuela secundaria completa	Camina		15	Soltera, nunca casada	No	Trabajador independiente	Solo lo suficiente	Pubertad y reproducciÌ_n,El sexo y las infecciones de transmisiÌ_n sexual,TransmisiÌ_n, chequeos y VIH/SIDA,Relaciones saludables y la comunicaciÌ_n	Maestro de escuela,Otros	De un club	SÌ_	SÌ_	17	Menos de 3 meses	2 meses o mÌÁs	Una enfermera feminina	Respetuoso,Profesional,Amistoso,Experto,SimpÌÁtico	Indeterminado	1	SÌ_	SÌ_	Muy probable	Detectar el cÌÁncer de cuello uterino,Detectar el VPH,Mejorar la salud sexual,La prueba es accesible en el centro de salud,La prueba es promovido por los mÌ©dicos / enfermeras,Mejorar la salud prenatal,La prueba fue requerido por el mÌ©dico		No estar menstruando,No hacerte lavado o ducha vaginal previo,No aplicarte ningÌ¼n medicamento, jalea, pomadas, cremas, Ì_vulos etc. previo a realizarte la prueba,No haber tenido relaciones sexuales tres dÌ_as antes del examen	No	Algo de acuerdo	Muy de acuerdo	Muy en desacuerdo
2016-07-06 15:37:00	2016-07-06 15:38:00	IP Address	161.0.48.210	100	1065	TRUE	2016-07-06 15:38:00	R_6gocqjYSLTDfiXb					anonymous	Sutiaba C/S			A25	25	Urbano	La educaciÌ_n universitaria completa	El autobus (en la ruta)		80	Casada o pareja de hecho	No	Trabajador independiente	Pobre	Pubertad y reproducciÌ_n,El sexo y las infecciones de transmisiÌ_n sexual,TransmisiÌ_n, chequeos y VIH/SIDA,Relaciones saludables y la comunicaciÌ_n	Programas del gobierno,MÌ©dicos o clÌ_nicas de salud		SÌ_	SÌ_	15	6 meses a un aÌ±o	30	Una mÌ©dica feminina	Respetuoso,Profesional,Amistoso,Experto,SimpÌÁtico	Negativo/regular	0	No		Muy probable	Detectar el cÌÁncer de cuello uterino,Detectar el VPH,Mejorar la salud sexual,La prueba es accesible en el centro de salud,La prueba es promovido por los mÌ©dicos / enfermeras,La prueba fue recomendada por el amigo,La prueba fue requerido por el mÌ©dico		No estar menstruando,No hacerte lavado o ducha vaginal previo,No aplicarte ningÌ¼n medicamento, jalea, pomadas, cremas, Ì_vulos etc. previo a realizarte la prueba,No haber tenido relaciones sexuales tres dÌ_as antes del examen	No	Algo en desacuerdo	Muy de acuerdo	Muy en desacuerdo
2016-07-06 15:37:00	2016-07-06 15:37:00	IP Address	161.0.48.210	100	1544	TRUE	2016-07-06 15:37:00	R_cXZT8UyIRjn5HYp					anonymous	Sutiaba C/S			A27	36	Urbano	Sin estudios	Camina		20	Soltera, nunca casada	No	Trabajador independiente	Pobre	Nunca			SÌ_	SÌ_	20	6 meses a un aÌ±o	30	Una mÌ©dica feminina	Respetuoso,Profesional,Amistoso,Experto,SimpÌÁtico	Negativo/regular	2	No		Muy probable	Detectar el cÌÁncer de cuello uterino,Detectar el VPH,Mejorar la salud sexual,La prueba es accesible en el centro de salud,La prueba es promovido por los mÌ©dicos / enfermeras,Mejorar la salud prenatal,La prueba fue requerido por el mÌ©dico		No estar menstruando,No hacerte lavado o ducha vaginal previo,No aplicarte ningÌ¼n medicamento, jalea, pomadas, cremas, Ì_vulos etc. previo a realizarte la prueba,No haber tenido relaciones sexuales tres dÌ_as antes del examen	No	Muy en desacuerdo	Muy de acuerdo	Muy en desacuerdo
2016-07-06 15:35:00	2016-07-06 15:36:00	IP Address	161.0.48.210	100	1480	TRUE	2016-07-06 15:36:00	R_2i8nbjTOqmQnjIV					anonymous	Perla MarÌ_a Norori C/S			A37	27	Rural	La escuela secundaria completa	El autobus (en la ruta)		60	Casada o pareja de hecho	No	Ama de casa	Pobre	Nunca			SÌ_	SÌ_	20	Menos de 3 meses	30	Una mÌ©dica feminina	Respetuoso,Profesional,Amistoso,Experto,SimpÌÁtico	Negativo/regular	1	SÌ_	SÌ_	Muy probable	Detectar el cÌÁncer de cuello uterino,Detectar el VPH,Mejorar la salud sexual,La prueba es accesible en el centro de salud,La prueba es promovido por los mÌ©dicos / enfermeras,Mejorar la salud prenatal,La prueba fue requerido por el mÌ©dico		No estar menstruando,No haber tenido relaciones sexuales tres dÌ_as antes del examen	No	Muy de acuerdo	Muy de acuerdo	Algo de acuerdo
2016-07-06 15:34:00	2016-07-06 15:35:00	IP Address	161.0.48.210	100	1776	TRUE	2016-07-06 15:35:00	R_88s37f5hsXIzcHj					anonymous	MÌÁntica Berio C/S			A40	26	Rural	La escuela secundaria completa	El autobus (en la ruta)		60	Casada o pareja de hecho	No	Ama de casa	Solo lo suficiente	El sexo y las infecciones de transmisiÌ_n sexual,TransmisiÌ_n, chequeos y VIH/SIDA	Maestro de escuela		SÌ_	SÌ_	17	Menos de 3 meses	30	Una enfermera feminina	Amistoso	Negativo/regular	1	No		Algo probable	La prueba es accesible en el centro de salud,La prueba es promovido por los mÌ©dicos / enfermeras,La prueba fue requerido por el mÌ©dico		No estar menstruando,No hacerte lavado o ducha vaginal previo,No aplicarte ningÌ¼n medicamento, jalea, pomadas, cremas, Ì_vulos etc. previo a realizarte la prueba,No haber tenido relaciones sexuales tres dÌ_as antes del examen	No	Muy en desacuerdo	Algo de acuerdo	Muy en desacuerdo
2016-07-06 15:29:00	2016-07-06 15:31:00	IP Address	161.0.48.210	100	1081	TRUE	2016-07-06 15:31:00	R_bxTcTpsiJNBx8Rn					anonymous	MÌÁntica Berio C/S			A39	23	Rural	La escuela secundaria completa	Otros	Bicicleta	25	Casada o pareja de hecho	No	Trabajador independiente	Pobre	TransmisiÌ_n, chequeos y VIH/SIDA	Maestro de escuela		SÌ_	SÌ_	18	6 meses a un aÌ±o	3	Una mÌ©dica feminina	Respetuoso,Profesional,Amistoso,Experto,SimpÌÁtico	Negativo/regular	1	SÌ_	SÌ_	Algo probable	Detectar el cÌÁncer de cuello uterino,Detectar el VPH,Mejorar la salud sexual,La prueba es accesible en el centro de salud,La prueba es promovido por los mÌ©dicos / enfermeras,Mejorar la salud prenatal,La prueba fue requerido por el mÌ©dico		No estar menstruando,No hacerte lavado o ducha vaginal previo,No aplicarte ningÌ¼n medicamento, jalea, pomadas, cremas, Ì_vulos etc. previo a realizarte la prueba,No haber tenido relaciones sexuales tres dÌ_as antes del examen	No	Muy en desacuerdo	Muy de acuerdo	Algo de acuerdo
2016-07-06 15:26:00	2016-07-06 15:26:00	IP Address	161.0.48.210	100	1831	TRUE	2016-07-06 15:26:00	R_3XhvuzUfSAz9dMV					anonymous	MÌÁntica Berio C/S			A50	28	Rural	La escuela secundaria completa	El autobus (en la ruta)		120	Soltera, nunca casada	No	Empleado no gubernamental	Pobre	Nunca			SÌ_	SÌ_	24	Menos de 3 meses	2 meses o mÌÁs	Una mÌ©dica feminina	Amistoso	Negativo/regular	2	No		Muy probable	Detectar el cÌÁncer de cuello uterino,Detectar el VPH,Mejorar la salud sexual,La prueba es accesible en el centro de salud,La prueba es promovido por los mÌ©dicos / enfermeras,Mejorar la salud prenatal		No estar menstruando,No hacerte lavado o ducha vaginal previo,No aplicarte ningÌ¼n medicamento, jalea, pomadas, cremas, Ì_vulos etc. previo a realizarte la prueba,No haber tenido relaciones sexuales tres dÌ_as antes del examen	No	Algo de acuerdo	Muy de acuerdo	Muy en desacuerdo
2016-07-06 15:25:00	2016-07-06 15:25:00	IP Address	161.0.48.210	100	1247	TRUE	2016-07-06 15:25:00	R_3g9aPf9Us6FmGMd					anonymous	MÌÁntica Berio C/S			A51	18	Urbano	La escuela secundaria incompleta	La moto		5	Soltera, nunca casada	No	Trabajador independiente	Solo lo suficiente	Nunca			SÌ_	SÌ_	18	Menos de 3 meses	15	Una mÌ©dica feminina	Respetuoso,Profesional,Amistoso,Experto,SimpÌÁtico	Negativo/regular	0	SÌ_	SÌ_	Muy probable	Detectar el cÌÁncer de cuello uterino,Detectar el VPH,Mejorar la salud sexual,La prueba es accesible en el centro de salud,La prueba es promovido por los mÌ©dicos / enfermeras,Mejorar la salud prenatal,La prueba fue requerido por el mÌ©dico		No estar menstruando,No hacerte lavado o ducha vaginal previo,No aplicarte ningÌ¼n medicamento, jalea, pomadas, cremas, Ì_vulos etc. previo a realizarte la prueba,No haber tenido relaciones sexuales tres dÌ_as antes del examen	No	Muy en desacuerdo	Muy en desacuerdo	Muy en desacuerdo
2016-07-06 12:57:00	2016-07-06 13:05:00	IP Address	130.132.173.144	100	486	TRUE	2016-07-06 13:05:00	R_268X5iHku1R1QVX					anonymous	MÌÁntica Berio C/S	2016-07-06	1904-01-01 10:32:00	S35	24	Urbano	La escuela secundaria incompleta	El autobus (en la ruta)		5	Soltera, nunca casada	No	Trabajador independiente	Solo lo suficiente	Pubertad y reproducciÌ_n,Relaciones saludables y la comunicaciÌ_n	Maestro de escuela,Libros/ revistas,Madre,Padre,Hermanos,Amigos,MÌ©dicos o clÌ_nicas de salud		SÌ_	SÌ_	22	Menos de 3 meses	30	Una mÌ©dica feminina	Respetuoso,Profesional,Amistoso,Experto,SimpÌÁtico	No lo recuerde	0	SÌ_	SÌ_	Muy probable	Detectar el cÌÁncer de cuello uterino,Detectar el VPH,Mejorar la salud sexual,La prueba es accesible en el centro de salud,La prueba es promovido por los mÌ©dicos / enfermeras,Mejorar la salud prenatal,La prueba fue recomendada por el amigo,La prueba fue requerido por el mÌ©dico		No estar menstruando,No hacerte lavado o ducha vaginal previo,No aplicarte ningÌ¼n medicamento, jalea, pomadas, cremas, Ì_vulos etc. previo a realizarte la prueba,No haber tenido relaciones sexuales tres dÌ_as antes del examen	No	Algo de acuerdo	Algo de acuerdo	Muy de acuerdo
2016-06-29 12:55:00	2016-06-29 12:58:00	IP Address	161.0.48.196	17	149	FALSE	2016-07-06 12:58:00	R_vCPG4Ph6CxhldCx					anonymous	Sutiaba C/S	2016-06-29	1904-01-01 07:39:00	S1	26	Urbano	La educaciÌ_n universitaria incompleta	Camina		20	Casada o pareja de hecho	SÌ_	Empleado del gobierno	Solo lo suficiente	Pubertad y reproducciÌ_n,El sexo y las infecciones de transmisiÌ_n sexual,TransmisiÌ_n, chequeos y VIH/SIDA
2016-07-06 12:47:00	2016-07-06 12:57:00	IP Address	130.132.173.144	100	599	TRUE	2016-07-06 12:57:00	R_1n8YzSclb2JgijK					anonymous	MÌÁntica Berio C/S	2016-07-06	1904-01-01 10:11:00	S34	31	Urbano	La educaciÌ_n universitaria completa	Camina		20	Soltera, nunca casada	SÌ_	Empleado no gubernamental	Solo lo suficiente	Pubertad y reproducciÌ_n,El sexo y las infecciones de transmisiÌ_n sexual,TransmisiÌ_n, chequeos y VIH/SIDA,Relaciones saludables y la comunicaciÌ_n	Maestro de escuela,Libros/ revistas,PelÌ_culas / vÌ_deos,Programas por extranjeros,Amigos,MÌ©dicos o clÌ_nicas de salud,El Internet		SÌ_	No							0	No		Muy probable	Detectar el cÌÁncer de cuello uterino,Detectar el VPH,Mejorar la salud sexual,La prueba es accesible en el centro de salud,La prueba es promovido por los mÌ©dicos / enfermeras,Mejorar la salud prenatal,La prueba fue requerido por el mÌ©dico		No estar menstruando,No hacerte lavado o ducha vaginal previo,No aplicarte ningÌ¼n medicamento, jalea, pomadas, cremas, Ì_vulos etc. previo a realizarte la prueba,No haber tenido relaciones sexuales tres dÌ_as antes del examen	No	Muy en desacuerdo	Muy de acuerdo	Muy en desacuerdo
2016-07-06 12:38:00	2016-07-06 12:48:00	IP Address	161.0.48.210	100	556	TRUE	2016-07-06 12:48:00	R_3JCXRoNJVlxfzqa					anonymous	Perla MarÌ_a Norori C/S	2016-07-06	1904-01-01 09:30:00	H-40	44	Rural														19	6 meses a un aÌ±o	2 meses o mÌÁs	Una mÌ©dica feminina	Respetuoso,Profesional,Amistoso,Experto,SimpÌÁtico	Negativo/regular	3	No		Muy probable	Detectar el cÌÁncer de cuello uterino,La prueba es promovido por los mÌ©dicos / enfermeras		No estar menstruando,No aplicarte ningÌ¼n medicamento, jalea, pomadas, cremas, Ì_vulos etc. previo a realizarte la prueba	No	Muy de acuerdo	Muy de acuerdo	Algo de acuerdo
2016-07-06 12:34:00	2016-07-06 12:35:00	IP Address	161.0.48.210	100	1794	TRUE	2016-07-06 12:35:00	R_cT5w7hRsp5WEEEB					anonymous	Perla MarÌ_a Norori C/S	2016-07-06	1904-01-01 07:38:00	H-37	21	Rural	La escuela secundaria incompleta	El autobus (en la ruta)		15	Casada o pareja de hecho	No	Ama de casa	Pobre	Pubertad y reproducciÌ_n,El sexo y las infecciones de transmisiÌ_n sexual,TransmisiÌ_n, chequeos y VIH/SIDA,Relaciones saludables y la comunicaciÌ_n	Maestro de escuela,Madre,Padre,MÌ©dicos o clÌ_nicas de salud		SÌ_	SÌ_	15	Menos de 3 meses	30	Una enfermera feminina	Respetuoso,Profesional,Amistoso	No ha recibido los resultados	1	No		Muy probable	Detectar el cÌÁncer de cuello uterino,Detectar el VPH,Mejorar la salud sexual,La prueba es accesible en el centro de salud,La prueba es promovido por los mÌ©dicos / enfermeras,Mejorar la salud prenatal,La prueba fue requerido por el mÌ©dico		No estar menstruando,No aplicarte ningÌ¼n medicamento, jalea, pomadas, cremas, Ì_vulos etc. previo a realizarte la prueba,No haber tenido relaciones sexuales tres dÌ_as antes del examen	No	Algo de acuerdo	Algo de acuerdo	Muy en desacuerdo
2016-07-06 12:31:00	2016-07-06 12:33:00	IP Address	161.0.48.210	100	1453	TRUE	2016-07-06 12:33:00	R_9RVW4mNo17L1nMN					anonymous	Perla MarÌ_a Norori C/S	2016-07-06	1904-01-01 08:18:00	H-38	21	Rural	La escuela primaria incompleta	Camina		5	Casada o pareja de hecho	No	Ama de casa	Solo lo suficiente	El sexo y las infecciones de transmisiÌ_n sexual,TransmisiÌ_n, chequeos y VIH/SIDA,Relaciones saludables y la comunicaciÌ_n	Maestro de escuela,Madre,MÌ©dicos o clÌ_nicas de salud		No	SÌ_	16	Menos de 3 meses	30	Una enfermera feminina	Respetuoso,Profesional,Amistoso,Experto,SimpÌÁtico	Negativo/regular	2	SÌ_	No	Algo probable	Detectar el cÌÁncer de cuello uterino,Detectar el VPH,Mejorar la salud sexual,La prueba es accesible en el centro de salud,La prueba es promovido por los mÌ©dicos / enfermeras,La prueba fue requerido por el mÌ©dico		No estar menstruando,No hacerte lavado o ducha vaginal previo,No aplicarte ningÌ¼n medicamento, jalea, pomadas, cremas, Ì_vulos etc. previo a realizarte la prueba,No haber tenido relaciones sexuales tres dÌ_as antes del examen	No	Algo de acuerdo	Muy de acuerdo	Muy en desacuerdo
2016-07-06 11:54:00	2016-07-06 12:09:00	IP Address	161.0.48.210	100	887	TRUE	2016-07-06 12:09:00	R_3M6HwpuFJ4zaG8Q					anonymous	Perla MarÌ_a Norori C/S	2016-07-06	1904-01-01 10:19:00	H-41	40	Urbano	La educaciÌ_n universitaria incompleta	Camina		10	Soltera, nunca casada	No	Ama de casa	Pobre	El sexo y las infecciones de transmisiÌ_n sexual	Maestro de escuela,Libros/ revistas,MÌ©dicos o clÌ_nicas de salud		SÌ_	SÌ_	22	Tres aÌ±os o mÌÁs	45	Una enfermera feminina	Profesional	Negativo/regular	1	No		Muy probable	Detectar el cÌÁncer de cuello uterino,Detectar el VPH,La prueba es promovido por los mÌ©dicos / enfermeras		No estar menstruando,No haber tenido relaciones sexuales tres dÌ_as antes del examen	No	Muy en desacuerdo	Muy de acuerdo	Muy en desacuerdo
2016-07-06 09:52:00	2016-07-06 10:12:00	IP Address	186.77.136.171	100	1181	TRUE	2016-07-06 10:12:00	R_2Bmpd7d0UOTCPl2					anonymous	Perla MarÌ_a Norori C/S			A60	18	Rural	La escuela secundaria completa	El autobus (en la ruta)		30	Casada o pareja de hecho	No	Estudiante	Solo lo suficiente	Pubertad y reproducciÌ_n,El sexo y las infecciones de transmisiÌ_n sexual,TransmisiÌ_n, chequeos y VIH/SIDA,Relaciones saludables y la comunicaciÌ_n	Maestro de escuela,Madre,Padre,Amigos,MÌ©dicos o clÌ_nicas de salud,El Internet		SÌ_	SÌ_	16	Un aÌ±o a dos aÌ±os	7	Una mÌ©dica feminina	Respetuoso,Profesional,Amistoso,Experto,SimpÌÁtico	Negativo/regular	0	SÌ_	No	Algo probable	Detectar el cÌÁncer de cuello uterino,Detectar el VPH,Mejorar la salud sexual,La prueba es accesible en el centro de salud,La prueba es promovido por los mÌ©dicos / enfermeras,Mejorar la salud prenatal,La prueba fue recomendada por el amigo,La prueba fue requerido por el mÌ©dico		No aplicarte ningÌ¼n medicamento, jalea, pomadas, cremas, Ì_vulos etc. previo a realizarte la prueba,No haber tenido relaciones sexuales tres dÌ_as antes del examen	No	Muy de acuerdo	Muy de acuerdo	Muy en desacuerdo
2016-07-06 09:40:00	2016-07-06 10:04:00	IP Address	186.77.133.53	100	1432	TRUE	2016-07-06 10:04:00	R_1n6kyaqEsubPXqi					anonymous	MÌÁntica Berio C/S	2016-07-06	1904-01-01 09:41:00	S33	36	Urbano	TÌ_tulo de posgrado	La moto		10	Casada o pareja de hecho	SÌ_	Empleado del gobierno	Solo lo suficiente	Pubertad y reproducciÌ_n,El sexo y las infecciones de transmisiÌ_n sexual,TransmisiÌ_n, chequeos y VIH/SIDA,Relaciones saludables y la comunicaciÌ_n	Libros/ revistas,PelÌ_culas / vÌ_deos,Programas del gobierno,Otros,MÌ©dicos o clÌ_nicas de salud,El Internet	En la universidad	SÌ_	SÌ_	20	6 meses a un aÌ±o	30	Una mÌ©dica feminina	Respetuoso,Profesional,Amistoso,Experto,SimpÌÁtico	Indeterminado	2	No		Muy probable	Detectar el cÌÁncer de cuello uterino,Detectar el VPH,Mejorar la salud sexual,La prueba es accesible en el centro de salud,La prueba es promovido por los mÌ©dicos / enfermeras,Mejorar la salud prenatal,La prueba fue requerido por el mÌ©dico		No estar menstruando,No hacerte lavado o ducha vaginal previo,No aplicarte ningÌ¼n medicamento, jalea, pomadas, cremas, Ì_vulos etc. previo a realizarte la prueba,No haber tenido relaciones sexuales tres dÌ_as antes del examen	No	Muy en desacuerdo	Muy de acuerdo	Muy en desacuerdo
2016-07-06 09:29:00	2016-07-06 10:00:00	IP Address	186.77.139.172	100	1860	TRUE	2016-07-06 10:00:00	R_b9GS3kqO0o3RWsp					anonymous	Sutiaba C/S	2016-07-06	1904-01-01 09:30:00	V36	22	Rural	La escuela primaria incompleta	El autobus (en la ruta)		17	Casada o pareja de hecho	No	Ama de casa	Solo lo suficiente	Nunca			SÌ_	SÌ_	18	6 meses a un aÌ±o	50	Una enfermera feminina	Profesional	Negativo/regular	2	SÌ_	No	Muy probable	Mejorar la salud sexual,La prueba fue requerido por el mÌ©dico		No estar menstruando,No haber tenido relaciones sexuales tres dÌ_as antes del examen	No	Muy en desacuerdo	Muy de acuerdo	Muy en desacuerdo
2016-07-06 09:27:00	2016-07-06 09:51:00	IP Address	186.77.138.43	100	1465	TRUE	2016-07-06 09:51:00	R_1OHWHaIe7mtbLci					anonymous	Perla MarÌ_a Norori C/S			A59	34	Urbano	La escuela secundaria completa	Otros	Bicicleta	10	Casada o pareja de hecho	No	Trabajador independiente	Solo lo suficiente	El sexo y las infecciones de transmisiÌ_n sexual,Relaciones saludables y la comunicaciÌ_n	MÌ©dicos o clÌ_nicas de salud,El Internet		SÌ_	SÌ_	22	Dos aÌ±os a tres aÌ±os	30	Una mÌ©dica feminina	Respetuoso,Profesional	Negativo/regular	1	No		Algo probable	Detectar el cÌÁncer de cuello uterino,Detectar el VPH,Mejorar la salud sexual,La prueba es accesible en el centro de salud,La prueba es promovido por los mÌ©dicos / enfermeras,La prueba fue requerido por el mÌ©dico		No aplicarte ningÌ¼n medicamento, jalea, pomadas, cremas, Ì_vulos etc. previo a realizarte la prueba,No haber tenido relaciones sexuales tres dÌ_as antes del examen	No	Muy en desacuerdo	Muy de acuerdo	Muy en desacuerdo
2016-07-06 09:13:00	2016-07-06 09:40:00	IP Address	186.77.133.53	100	1612	TRUE	2016-07-06 09:40:00	R_33sud7KCgWyuQBl					anonymous	MÌÁntica Berio C/S	2016-07-06	1904-01-01 09:14:00	S32	32	Rural	La educaciÌ_n universitaria incompleta	El autobus (en la ruta)		45	Casada o pareja de hecho	No	Ama de casa	Viviendo con comodidad	Pubertad y reproducciÌ_n,El sexo y las infecciones de transmisiÌ_n sexual,TransmisiÌ_n, chequeos y VIH/SIDA,Relaciones saludables y la comunicaciÌ_n	Maestro de escuela,Libros/ revistas,PelÌ_culas / vÌ_deos,Programas por extranjeros,Programas del gobierno,Madre,Hermanos,Amigos,MÌ©dicos o clÌ_nicas de salud		SÌ_	SÌ_	20	Menos de 3 meses	2 meses o mÌÁs	Una enfermera feminina	Respetuoso,Profesional,Amistoso,Experto,SimpÌÁtico	Negativo/regular	2	No		Muy probable	Detectar el cÌÁncer de cuello uterino,Detectar el VPH,Mejorar la salud sexual,La prueba es accesible en el centro de salud,La prueba es promovido por los mÌ©dicos / enfermeras,Mejorar la salud prenatal,La prueba fue requerido por el mÌ©dico		No estar menstruando,No hacerte lavado o ducha vaginal previo,No aplicarte ningÌ¼n medicamento, jalea, pomadas, cremas, Ì_vulos etc. previo a realizarte la prueba,No haber tenido relaciones sexuales tres dÌ_as antes del examen	No	Muy de acuerdo	Muy de acuerdo	Algo en desacuerdo
2016-07-06 09:08:00	2016-07-06 09:25:00	IP Address	186.77.139.172	100	977	TRUE	2016-07-06 09:25:00	R_9SqvylV9lS4yz6x					anonymous	Sutiaba C/S	2016-07-06	1904-01-01 09:09:00	V35	20	Urbano	La educaciÌ_n universitaria incompleta	El autobus (en la ruta)		10	Soltera, nunca casada	No	Estudiante	Viviendo con comodidad	Pubertad y reproducciÌ_n,El sexo y las infecciones de transmisiÌ_n sexual,TransmisiÌ_n, chequeos y VIH/SIDA	Maestro de escuela,Programas del gobierno,El Internet		SÌ_	No							0	No		Poco probable	Detectar el cÌÁncer de cuello uterino,La prueba es promovido por los mÌ©dicos / enfermeras		No estar menstruando,No hacerte lavado o ducha vaginal previo,No aplicarte ningÌ¼n medicamento, jalea, pomadas, cremas, Ì_vulos etc. previo a realizarte la prueba,No haber tenido relaciones sexuales tres dÌ_as antes del examen	No	Algo en desacuerdo	Algo de acuerdo	Muy en desacuerdo
2016-07-06 09:00:00	2016-07-06 09:20:00	IP Address	186.77.138.153	100	1222	TRUE	2016-07-06 09:20:00	R_1LciXUWyePvnyTC					anonymous	Perla MarÌ_a Norori C/S			A58	31	Rural	La escuela primaria completa	El autobus (en la ruta)		20	Casada o pareja de hecho	No	Ama de casa	Solo lo suficiente	Nunca			SÌ_	SÌ_	18	Menos de 3 meses	8	Una mÌ©dica feminina	Respetuoso,Profesional,Amistoso,Experto,SimpÌÁtico	Indeterminado	3	No		Muy probable	Detectar el VPH,Mejorar la salud sexual,La prueba es accesible en el centro de salud,La prueba es promovido por los mÌ©dicos / enfermeras,Mejorar la salud prenatal,La prueba fue requerido por el mÌ©dico		No estar menstruando,No hacerte lavado o ducha vaginal previo,No aplicarte ningÌ¼n medicamento, jalea, pomadas, cremas, Ì_vulos etc. previo a realizarte la prueba,No haber tenido relaciones sexuales tres dÌ_as antes del examen	No	Muy en desacuerdo	Muy de acuerdo	Muy en desacuerdo
2016-07-06 08:49:00	2016-07-06 09:13:00	IP Address	186.77.133.53	100	1424	TRUE	2016-07-06 09:13:00	R_3FOGUPHQ0IcQzI8					anonymous	MÌÁntica Berio C/S	2016-07-06	1904-01-01 08:51:00	S31	33	Rural	La escuela secundaria incompleta	El autobus (en la ruta)		60	Casada o pareja de hecho	No	Ama de casa	Pobre	TransmisiÌ_n, chequeos y VIH/SIDA,Relaciones saludables y la comunicaciÌ_n	Maestro de escuela,Libros/ revistas,Madre,Padre,Hermanos,Hijos,Otros miembros de la familia,Amigos,MÌ©dicos o clÌ_nicas de salud		SÌ_	SÌ_	20	No lo sabe		Una enfermera feminina	Respetuoso,Profesional,Amistoso,Experto,SimpÌÁtico	No lo recuerde	3	No		Poco probable	Detectar el cÌÁncer de cuello uterino,Detectar el VPH,Mejorar la salud sexual,La prueba es accesible en el centro de salud,La prueba es promovido por los mÌ©dicos / enfermeras,Mejorar la salud prenatal,La prueba fue recomendada por el amigo,La prueba fue requerido por el mÌ©dico		No estar menstruando,No hacerte lavado o ducha vaginal previo,No aplicarte ningÌ¼n medicamento, jalea, pomadas, cremas, Ì_vulos etc. previo a realizarte la prueba	SÌ_	Muy de acuerdo	Muy de acuerdo	Muy de acuerdo
2016-07-06 08:46:00	2016-07-06 09:12:00	IP Address	186.77.134.61	100	1549	TRUE	2016-07-06 09:12:00	R_cwHtdXCuvOgUQRf					anonymous	Perla MarÌ_a Norori C/S	2016-07-06	1904-01-01 08:49:00	H-39	22	Rural	La escuela secundaria completa	El autobus (en la ruta)		30	Casada o pareja de hecho	No	Ama de casa	Viviendo con comodidad	El sexo y las infecciones de transmisiÌ_n sexual,TransmisiÌ_n, chequeos y VIH/SIDA,Relaciones saludables y la comunicaciÌ_n	Maestro de escuela,Libros/ revistas,Programas por extranjeros,Programas del gobierno,Madre,Padre,Otros miembros de la familia,MÌ©dicos o clÌ_nicas de salud		SÌ_	SÌ_	21	Un aÌ±o a dos aÌ±os	30	Una mÌ©dica feminina	Respetuoso,Amistoso	Negativo/regular	1	SÌ_	SÌ_	Muy probable	Detectar el cÌÁncer de cuello uterino,Detectar el VPH,Mejorar la salud sexual,La prueba es accesible en el centro de salud,La prueba es promovido por los mÌ©dicos / enfermeras,Mejorar la salud prenatal,La prueba fue requerido por el mÌ©dico		No estar menstruando,No hacerte lavado o ducha vaginal previo,No aplicarte ningÌ¼n medicamento, jalea, pomadas, cremas, Ì_vulos etc. previo a realizarte la prueba,No haber tenido relaciones sexuales tres dÌ_as antes del examen	No	Algo de acuerdo	Muy de acuerdo	Muy en desacuerdo
2016-07-06 08:47:00	2016-07-06 09:07:00	IP Address	186.77.139.172	100	1179	TRUE	2016-07-06 09:07:00	R_21c67XVGOY13LgL					anonymous	Sutiaba C/S	2016-07-06	1904-01-01 08:47:00	V34	20	Urbano	La educaciÌ_n universitaria incompleta	El autobus (en la ruta)		10	Soltera, nunca casada	No	Estudiante	Solo lo suficiente	TransmisiÌ_n, chequeos y VIH/SIDA	Maestro de escuela,MÌ©dicos o clÌ_nicas de salud		SÌ_	SÌ_	19	3 meses a 6 meses	2 meses o mÌÁs	Una mÌ©dica feminina	Respetuoso,Profesional	No ha recibido los resultados	1	No		Muy probable	Mejorar la salud sexual		No estar menstruando,No hacerte lavado o ducha vaginal previo,No haber tenido relaciones sexuales tres dÌ_as antes del examen	No	Algo de acuerdo	Muy de acuerdo	Muy en desacuerdo
2016-07-06 08:39:00	2016-07-06 08:58:00	IP Address	186.77.138.89	100	1165	TRUE	2016-07-06 08:58:00	R_0NbanNvolGJL5Zv					anonymous	Perla MarÌ_a Norori C/S			A57	25	Urbano	La educaciÌ_n universitaria completa	El autobus (en la ruta)		25	Casada o pareja de hecho	No	Ama de casa	Viviendo con comodidad	Pubertad y reproducciÌ_n,El sexo y las infecciones de transmisiÌ_n sexual,TransmisiÌ_n, chequeos y VIH/SIDA,Relaciones saludables y la comunicaciÌ_n	Maestro de escuela,Otros,Amigos,El Internet	Universidad	SÌ_	SÌ_	21	Un aÌ±o a dos aÌ±os	7	Una enfermera feminina	Respetuoso,Profesional	Positivo/irregular	1	No		Muy probable	Detectar el cÌÁncer de cuello uterino,Detectar el VPH,Mejorar la salud sexual,La prueba es accesible en el centro de salud,La prueba es promovido por los mÌ©dicos / enfermeras,Mejorar la salud prenatal,La prueba fue requerido por el mÌ©dico		No estar menstruando,No hacerte lavado o ducha vaginal previo,No aplicarte ningÌ¼n medicamento, jalea, pomadas, cremas, Ì_vulos etc. previo a realizarte la prueba,No haber tenido relaciones sexuales tres dÌ_as antes del examen	No	Muy en desacuerdo	Muy de acuerdo	Muy en desacuerdo
2016-07-06 08:22:00	2016-07-06 08:43:00	IP Address	186.77.133.53	100	1262	TRUE	2016-07-06 08:43:00	R_22SlKud97oepcXa					anonymous	MÌÁntica Berio C/S	2016-07-06	1904-01-01 08:23:00	S30	18	Rural	La escuela secundaria incompleta	Camina		45	Soltera, nunca casada	No	Desempleado (tiene la capacidad de trabajar)	Solo lo suficiente	Nunca			SÌ_	SÌ_	18	Menos de 3 meses		Una mÌ©dica feminina	Respetuoso,Profesional,Amistoso,Experto,SimpÌÁtico	No ha recibido los resultados	0	SÌ_	No	Muy probable	Detectar el cÌÁncer de cuello uterino,Detectar el VPH,Mejorar la salud sexual,La prueba es accesible en el centro de salud,La prueba es promovido por los mÌ©dicos / enfermeras,Mejorar la salud prenatal,La prueba fue requerido por el mÌ©dico		No estar menstruando,No hacerte lavado o ducha vaginal previo,No aplicarte ningÌ¼n medicamento, jalea, pomadas, cremas, Ì_vulos etc. previo a realizarte la prueba,No haber tenido relaciones sexuales tres dÌ_as antes del examen	No	Muy de acuerdo	Muy de acuerdo	Algo de acuerdo
2016-07-06 08:12:00	2016-07-06 08:37:00	IP Address	186.77.137.153	100	1496	TRUE	2016-07-06 08:37:00	R_Y37NOh27dqgiKvD					anonymous	Perla MarÌ_a Norori C/S			A56	29	Rural	La educaciÌ_n universitaria completa	El autobus (en la ruta)		90	Soltera, nunca casada	SÌ_	Empleado no gubernamental	Solo lo suficiente	Pubertad y reproducciÌ_n,El sexo y las infecciones de transmisiÌ_n sexual,TransmisiÌ_n, chequeos y VIH/SIDA,Relaciones saludables y la comunicaciÌ_n	Maestro de escuela,Madre,MÌ©dicos o clÌ_nicas de salud		SÌ_	SÌ_	20	Menos de 3 meses	15	Una enfermera feminina	Profesional,Experto,SimpÌÁtico	No ha recibido los resultados	1	No		Muy probable	Detectar el cÌÁncer de cuello uterino,Detectar el VPH,Mejorar la salud sexual,La prueba es accesible en el centro de salud,La prueba es promovido por los mÌ©dicos / enfermeras,La prueba fue requerido por el mÌ©dico		No estar menstruando,No hacerte lavado o ducha vaginal previo,No aplicarte ningÌ¼n medicamento, jalea, pomadas, cremas, Ì_vulos etc. previo a realizarte la prueba,No haber tenido relaciones sexuales tres dÌ_as antes del examen	No	Algo de acuerdo	Muy de acuerdo	Muy en desacuerdo
2016-07-06 07:55:00	2016-07-06 08:11:00	IP Address	186.77.139.153	100	967	TRUE	2016-07-06 08:11:00	R_27JcU10Dpenp58D					anonymous	Perla MarÌ_a Norori C/S			A55	28	Urbano	La escuela secundaria completa	La moto		8	Casada o pareja de hecho	No	Empleado no gubernamental	Solo lo suficiente	Pubertad y reproducciÌ_n,El sexo y las infecciones de transmisiÌ_n sexual,TransmisiÌ_n, chequeos y VIH/SIDA,Relaciones saludables y la comunicaciÌ_n	Maestro de escuela,MÌ©dicos o clÌ_nicas de salud,El Internet		SÌ_	SÌ_	20	Menos de 3 meses	14	Una mÌ©dica feminina	Respetuoso,Profesional,Amistoso,Experto,SimpÌÁtico	No lo recuerde	2	No		Muy probable	Detectar el cÌÁncer de cuello uterino,Detectar el VPH,Mejorar la salud sexual,La prueba es accesible en el centro de salud,La prueba es promovido por los mÌ©dicos / enfermeras,Mejorar la salud prenatal,La prueba fue recomendada por el amigo,La prueba fue requerido por el mÌ©dico		No hacerte lavado o ducha vaginal previo,No aplicarte ningÌ¼n medicamento, jalea, pomadas, cremas, Ì_vulos etc. previo a realizarte la prueba,No haber tenido relaciones sexuales tres dÌ_as antes del examen	No	Muy en desacuerdo	Muy de acuerdo	Muy en desacuerdo
2016-07-06 07:36:00	2016-07-06 07:51:00	IP Address	186.77.136.153	100	939	TRUE	2016-07-06 07:51:00	R_0NxLNgYXDew2IWB					anonymous	Perla MarÌ_a Norori C/S			A55	20	Urbano	La escuela secundaria completa	El autobus (en la ruta)		60	Casada o pareja de hecho	No	Ama de casa	Pobre	Pubertad y reproducciÌ_n,El sexo y las infecciones de transmisiÌ_n sexual,TransmisiÌ_n, chequeos y VIH/SIDA,Relaciones saludables y la comunicaciÌ_n	Maestro de escuela		SÌ_	SÌ_	19	6 meses a un aÌ±o	30	Una mÌ©dica feminina	Respetuoso,Profesional,Amistoso,Experto,SimpÌÁtico	Negativo/regular	0	SÌ_	SÌ_	Poco probable	Mejorar la salud sexual,La prueba es accesible en el centro de salud,La prueba es promovido por los mÌ©dicos / enfermeras,Mejorar la salud prenatal,La prueba fue requerido por el mÌ©dico		No estar menstruando,No haber tenido relaciones sexuales tres dÌ_as antes del examen	No	Muy en desacuerdo	Muy de acuerdo	Muy en desacuerdo
2016-07-06 07:24:00	2016-07-06 07:50:00	IP Address	186.77.139.182	100	1522	TRUE	2016-07-06 07:50:00	R_3sBvhEQpICrTxkq					anonymous	Sutiaba C/S	2016-07-06	1904-01-01 07:25:00	V33	31	Urbano	La escuela secundaria completa	El autobus (en la ruta)		30	Casada o pareja de hecho	No	Retirado (o Jubilado)	Solo lo suficiente	El sexo y las infecciones de transmisiÌ_n sexual	Maestro de escuela,Otros miembros de la familia		SÌ_	SÌ_	18	Menos de 3 meses	35	Una mÌ©dica feminina	No profesional	Negativo/regular	1	SÌ_	SÌ_	Muy probable	Detectar el cÌÁncer de cuello uterino,La prueba es accesible en el centro de salud		No haber tenido relaciones sexuales tres dÌ_as antes del examen	No	Algo de acuerdo	Algo de acuerdo	Muy en desacuerdo
2016-07-06 07:18:00	2016-07-06 07:35:00	IP Address	186.77.135.193	100	1037	TRUE	2016-07-06 07:35:00	R_2DYR6rBuNxSwC5q					anonymous	Perla MarÌ_a Norori C/S	2016-07-06	1904-01-01 07:21:00	H-36	19	Urbano	La educaciÌ_n universitaria incompleta	El autobus (en la ruta)		60	Soltera, nunca casada	No	Estudiante	Viviendo con comodidad	Pubertad y reproducciÌ_n,El sexo y las infecciones de transmisiÌ_n sexual	Maestro de escuela,Programas por extranjeros,Madre,Padre,MÌ©dicos o clÌ_nicas de salud		SÌ_	No							0	No		Muy poco probable	Detectar el cÌÁncer de cuello uterino,Detectar el VPH,Mejorar la salud sexual,La prueba es accesible en el centro de salud,La prueba es promovido por los mÌ©dicos / enfermeras		No estar menstruando,No hacerte lavado o ducha vaginal previo,No haber tenido relaciones sexuales tres dÌ_as antes del examen	No	Algo de acuerdo	Muy de acuerdo	Muy en desacuerdo
2016-07-06 07:15:00	2016-07-06 07:32:00	IP Address	186.77.139.217	100	1026	TRUE	2016-07-06 07:32:00	R_2e2bxlmTxThyZLp					anonymous	Perla MarÌ_a Norori C/S			A53	21	Rural	La escuela secundaria completa	Otros	Bicicleta	30	Casada o pareja de hecho	No	Ama de casa	Solo lo suficiente	Nunca			SÌ_	No							2	SÌ_	No	Muy poco probable	Detectar el cÌÁncer de cuello uterino,Mejorar la salud prenatal		No hay requisitos	No	Muy de acuerdo	Muy de acuerdo	Muy de acuerdo
2016-07-06 07:01:00	2016-07-06 07:22:00	IP Address	186.77.139.182	100	1267	TRUE	2016-07-06 07:22:00	R_332WUceuCArFG59					anonymous	Sutiaba C/S	2026-07-06	1904-01-01 07:00:00	V32	28	Urbano	La escuela secundaria completa	Camina		10	Casada o pareja de hecho	No	Trabajador independiente	Solo lo suficiente	Pubertad y reproducciÌ_n,El sexo y las infecciones de transmisiÌ_n sexual,TransmisiÌ_n, chequeos y VIH/SIDA,Relaciones saludables y la comunicaciÌ_n	Maestro de escuela,El Internet		SÌ_	SÌ_	18	Menos de 3 meses		Una enfermera feminina	Respetuoso,SimpÌÁtico	Negativo/regular	0	No		Algo probable	Detectar el cÌÁncer de cuello uterino,Detectar el VPH		No hay requisitos	No	Muy de acuerdo	Muy de acuerdo	Muy de acuerdo
2016-07-05 21:21:00	2016-07-05 21:21:00	IP Address	161.0.48.210	100	1266	TRUE	2016-07-05 21:21:00	R_8HscIbSb452wp8x					anonymous	Sutiaba C/S			A11	39	Urbano	La educaciÌ_n universitaria completa	El autobus (en la ruta)		45	Casada o pareja de hecho	No	Trabajador independiente	Solo lo suficiente	Pubertad y reproducciÌ_n,El sexo y las infecciones de transmisiÌ_n sexual,TransmisiÌ_n, chequeos y VIH/SIDA,Relaciones saludables y la comunicaciÌ_n	Maestro de escuela,Libros/ revistas,PelÌ_culas / vÌ_deos,Programas por extranjeros,Programas del gobierno,MÌ©dicos o clÌ_nicas de salud,El Internet		SÌ_	SÌ_	23	Menos de 3 meses	7	Una mÌ©dica feminina	Respetuoso,Profesional,Amistoso,Experto,SimpÌÁtico	Negativo/regular	2	No		Muy probable	Detectar el cÌÁncer de cuello uterino,Mejorar la salud sexual,La prueba es accesible en el centro de salud,La prueba es promovido por los mÌ©dicos / enfermeras,La prueba fue requerido por el mÌ©dico		No estar menstruando,No hacerte lavado o ducha vaginal previo,No haber tenido relaciones sexuales tres dÌ_as antes del examen	No	Algo de acuerdo	Muy de acuerdo	Algo en desacuerdo
2016-07-05 21:18:00	2016-07-05 21:18:00	IP Address	130.132.173.204	100	1174	TRUE	2016-07-05 21:18:00	R_1HUoapgcLDc2pqR					anonymous	Perla MarÌ_a Norori C/S	2016-07-04	1904-01-01 07:32:00	H-24	23	Rural	La escuela primaria incompleta	El autobus (en la ruta)		30	Casada o pareja de hecho	No	Ama de casa	Viviendo con comodidad	El sexo y las infecciones de transmisiÌ_n sexual,TransmisiÌ_n, chequeos y VIH/SIDA,Relaciones saludables y la comunicaciÌ_n	MÌ©dicos o clÌ_nicas de salud		SÌ_	SÌ_	13	6 meses a un aÌ±o	30	Una enfermera feminina	Amistoso,Experto,SimpÌÁtico	Negativo/regular	2	No		Muy probable	Detectar el cÌÁncer de cuello uterino,Detectar el VPH,Mejorar la salud sexual,La prueba es accesible en el centro de salud,La prueba es promovido por los mÌ©dicos / enfermeras,Mejorar la salud prenatal,La prueba fue requerido por el mÌ©dico		No estar menstruando,No hacerte lavado o ducha vaginal previo,No aplicarte ningÌ¼n medicamento, jalea, pomadas, cremas, Ì_vulos etc. previo a realizarte la prueba,No haber tenido relaciones sexuales tres dÌ_as antes del examen	No	Muy en desacuerdo	Muy de acuerdo	Muy en desacuerdo
2016-07-05 21:14:00	2016-07-05 21:17:00	IP Address	161.0.48.210	100	4697	TRUE	2016-07-05 21:17:00	R_8c5ecu8mMqlN3Vj					anonymous	Sutiaba C/S			A1	34	Urbano	La escuela secundaria incompleta	Camina		30	Casada o pareja de hecho	No	Trabajador independiente	Viviendo con comodidad	TransmisiÌ_n, chequeos y VIH/SIDA,Relaciones saludables y la comunicaciÌ_n	Maestro de escuela,Libros/ revistas,PelÌ_culas / vÌ_deos,Iglesia,Madre,Padre,Hermanos,Hijos,Amigos,MÌ©dicos o clÌ_nicas de salud
2016-07-05 21:17:00	2016-07-05 21:17:00	IP Address	130.132.173.204	100	695	TRUE	2016-07-05 21:17:00	R_0SuX7A1DxMQyilD					anonymous	Perla MarÌ_a Norori C/S	2016-07-04	1904-01-01 09:18:00	S20	18	Urbano	La escuela primaria incompleta	Camina		30	Casada o pareja de hecho	No	Trabajador independiente	Viviendo con comodidad	Nunca			SÌ_	SÌ_	16	Menos de 3 meses	21	Una enfermera feminina	Respetuoso,Profesional,Amistoso,Experto,SimpÌÁtico	Negativo/regular	1	SÌ_	SÌ_	Muy probable	Detectar el cÌÁncer de cuello uterino,Detectar el VPH,Mejorar la salud sexual,La prueba es accesible en el centro de salud,La prueba es promovido por los mÌ©dicos / enfermeras,Mejorar la salud prenatal,La prueba fue recomendada por el amigo,La prueba fue requerido por el mÌ©dico,Otro	Tiene un historÌ_a de una enfermedad de matriz	No estar menstruando,No hacerte lavado o ducha vaginal previo,No aplicarte ningÌ¼n medicamento, jalea, pomadas, cremas, Ì_vulos etc. previo a realizarte la prueba,No haber tenido relaciones sexuales tres dÌ_as antes del examen	No	Algo de acuerdo	Muy de acuerdo	Algo de acuerdo
2016-07-05 21:11:00	2016-07-05 21:11:00	IP Address	130.132.173.204	100	535	TRUE	2016-07-05 21:11:00	R_6XV3U45Up6MAsYt					anonymous	MÌÁntica Berio C/S	2016-06-30	1904-01-01 10:07:00	S10	36	Urbano	La escuela secundaria completa	El autobus (en la ruta)		20	Casada o pareja de hecho	No	Empleado no gubernamental	Adinerado	El sexo y las infecciones de transmisiÌ_n sexual,TransmisiÌ_n, chequeos y VIH/SIDA	Maestro de escuela,Madre,Otros miembros de la familia,Amigos,MÌ©dicos o clÌ_nicas de salud		SÌ_	SÌ_	21	Menos de 3 meses	7	Una mÌ©dica feminina	Respetuoso,Profesional,Amistoso,Experto,SimpÌÁtico	Negativo/regular	1	SÌ_	SÌ_	Muy probable	Detectar el cÌÁncer de cuello uterino,Detectar el VPH,Mejorar la salud sexual,La prueba es accesible en el centro de salud,La prueba es promovido por los mÌ©dicos / enfermeras,Mejorar la salud prenatal,La prueba fue requerido por el mÌ©dico		No estar menstruando,No hacerte lavado o ducha vaginal previo,No aplicarte ningÌ¼n medicamento, jalea, pomadas, cremas, Ì_vulos etc. previo a realizarte la prueba,No haber tenido relaciones sexuales tres dÌ_as antes del examen	No	Muy en desacuerdo	Muy de acuerdo	Algo en desacuerdo
2016-07-05 21:07:00	2016-07-05 21:08:00	IP Address	130.132.173.204	100	1716	TRUE	2016-07-05 21:08:00	R_b4ySsREyNHnv2gR					anonymous	MÌÁntica Berio C/S	2016-06-30	1904-01-01 08:35:00	S7	20	Rural	La educaciÌ_n universitaria completa	Camina		30	Casada o pareja de hecho	No	Trabajador independiente	Solo lo suficiente	Pubertad y reproducciÌ_n,El sexo y las infecciones de transmisiÌ_n sexual,TransmisiÌ_n, chequeos y VIH/SIDA,Relaciones saludables y la comunicaciÌ_n	Maestro de escuela,Libros/ revistas,PelÌ_culas / vÌ_deos,Iglesia,Programas del gobierno,Madre,Amigos,MÌ©dicos o clÌ_nicas de salud,El Internet		SÌ_	SÌ_	19	6 meses a un aÌ±o	3	Una mÌ©dica feminina	Respetuoso,Profesional,Amistoso,Experto	Negativo/regular	0	No		Muy probable	Detectar el cÌÁncer de cuello uterino,Mejorar la salud sexual,La prueba es accesible en el centro de salud,La prueba es promovido por los mÌ©dicos / enfermeras,Mejorar la salud prenatal,La prueba fue requerido por el mÌ©dico,Otro	Por mi cuenta	No estar menstruando,No haber tenido relaciones sexuales tres dÌ_as antes del examen	No	Algo de acuerdo	Muy de acuerdo	Algo de acuerdo
2016-07-05 21:03:00	2016-07-05 21:03:00	IP Address	130.132.173.204	100	39	TRUE	2016-07-05 21:03:00	R_cN2EzLW1tSKIifb					anonymous	Sutiaba C/S	2016-06-29	1904-01-01 07:39:00	S1	26	Urbano	La educaciÌ_n universitaria incompleta	Camina		20	Casada o pareja de hecho	SÌ_	Empleado del gobierno	Solo lo suficiente	Pubertad y reproducciÌ_n,El sexo y las infecciones de transmisiÌ_n sexual,TransmisiÌ_n, chequeos y VIH/SIDA	Maestro de escuela,Libros/ revistas,Madre,Otros miembros de la familia,MÌ©dicos o clÌ_nicas de salud		SÌ_	SÌ_	20	6 meses a un aÌ±o	1	Una mÌ©dica feminina	Respetuoso,Profesional,Amistoso,Experto,SimpÌÁtico	Negativo/regular	2	SÌ_	No	Muy probable	Detectar el cÌÁncer de cuello uterino,Detectar el VPH,Mejorar la salud sexual,La prueba es accesible en el centro de salud,La prueba es promovido por los mÌ©dicos / enfermeras,Mejorar la salud prenatal,Otro	Personal	No estar menstruando,No aplicarte ningÌ¼n medicamento, jalea, pomadas, cremas, Ì_vulos etc. previo a realizarte la prueba	No	Algo de acuerdo	Muy de acuerdo	Algo en desacuerdo
2016-07-05 13:27:00	2016-07-05 13:37:00	IP Address	161.0.48.210	100	593	TRUE	2016-07-05 13:37:00	R_28Tfi43hGia2c15					anonymous	MÌÁntica Berio C/S	2016-07-05	1904-01-01 09:50:00	H-35	18	Urbano	La educaciÌ_n universitaria incompleta	El autobus (en la ruta)		40	Soltera, nunca casada	No	Trabajador independiente	Solo lo suficiente	El sexo y las infecciones de transmisiÌ_n sexual	Maestro de escuela,MÌ©dicos o clÌ_nicas de salud,El Internet		SÌ_	No							0	No		Poco probable	Detectar el cÌÁncer de cuello uterino,Detectar el VPH,La prueba es accesible en el centro de salud,La prueba es promovido por los mÌ©dicos / enfermeras,Mejorar la salud prenatal,La prueba fue recomendada por el amigo		No estar menstruando,No aplicarte ningÌ¼n medicamento, jalea, pomadas, cremas, Ì_vulos etc. previo a realizarte la prueba,No haber tenido relaciones sexuales tres dÌ_as antes del examen	No	Algo de acuerdo	Muy de acuerdo	Algo en desacuerdo
2016-07-05 09:42:00	2016-07-05 10:16:00	IP Address	186.77.133.136	100	2045	TRUE	2016-07-05 10:16:00	R_3EWl2PnarFZZgRR					anonymous	MÌÁntica Berio C/S	2016-07-05	1904-01-01 09:45:00	S29	23	Urbano	La educaciÌ_n universitaria incompleta	Otros	Bicicleta	20	Soltera, nunca casada	SÌ_	Desempleado (tiene la capacidad de trabajar)	Viviendo con comodidad	Pubertad y reproducciÌ_n,El sexo y las infecciones de transmisiÌ_n sexual,TransmisiÌ_n, chequeos y VIH/SIDA,Relaciones saludables y la comunicaciÌ_n	Maestro de escuela,Libros/ revistas,PelÌ_culas / vÌ_deos,Programas por extranjeros,Programas del gobierno,Madre,Padre,Otros miembros de la familia,Amigos,MÌ©dicos o clÌ_nicas de salud,El Internet		SÌ_	SÌ_	20	6 meses a un aÌ±o	30	Una enfermera feminina	Respetuoso,Profesional,Amistoso,Experto,SimpÌÁtico	Negativo/regular	1	No		Muy probable	Detectar el cÌÁncer de cuello uterino,Detectar el VPH,Mejorar la salud sexual,La prueba es accesible en el centro de salud,La prueba es promovido por los mÌ©dicos / enfermeras,Mejorar la salud prenatal,La prueba fue requerido por el mÌ©dico		No estar menstruando,No aplicarte ningÌ¼n medicamento, jalea, pomadas, cremas, Ì_vulos etc. previo a realizarte la prueba,No haber tenido relaciones sexuales tres dÌ_as antes del examen	No	Muy en desacuerdo	Muy de acuerdo	Muy en desacuerdo
2016-07-05 09:33:00	2016-07-05 10:01:00	IP Address	186.77.137.182	100	1667	TRUE	2016-07-05 10:01:00	R_1P1PuZG7ulpPb2S					anonymous	MÌÁntica Berio C/S			A54	36	Urbano	La escuela primaria completa	El autobus (en la ruta),Otros	Triciclos	15	Casada o pareja de hecho	No	Ama de casa	Pobre	Nunca			SÌ_	SÌ_	26	Menos de 3 meses	30	Una mÌ©dica feminina	Respetuoso,Profesional,Amistoso,Experto,SimpÌÁtico	Negativo/regular	2	No		Muy probable	Detectar el cÌÁncer de cuello uterino,Detectar el VPH,Mejorar la salud sexual,La prueba es accesible en el centro de salud,La prueba es promovido por los mÌ©dicos / enfermeras,Mejorar la salud prenatal,La prueba fue recomendada por el amigo,La prueba fue requerido por el mÌ©dico		No estar menstruando,No hacerte lavado o ducha vaginal previo,No aplicarte ningÌ¼n medicamento, jalea, pomadas, cremas, Ì_vulos etc. previo a realizarte la prueba,No haber tenido relaciones sexuales tres dÌ_as antes del examen	No	Muy de acuerdo	Muy de acuerdo	Muy de acuerdo
2016-07-05 09:13:00	2016-07-05 09:40:00	IP Address	186.77.133.136	100	1623	TRUE	2016-07-05 09:40:00	R_3pEvMsvDvoEb1bX					anonymous	MÌÁntica Berio C/S	2016-07-05	1904-01-01 09:15:00	S28	30	Urbano	La escuela secundaria completa	El autobus (en la ruta)		30	Soltera, nunca casada	No	Ama de casa	Pobre	Pubertad y reproducciÌ_n,El sexo y las infecciones de transmisiÌ_n sexual,TransmisiÌ_n, chequeos y VIH/SIDA,Relaciones saludables y la comunicaciÌ_n	Maestro de escuela,Programas por extranjeros,Programas del gobierno,Madre,Padre,Hermanos,Otros miembros de la familia,Amigos,MÌ©dicos o clÌ_nicas de salud		SÌ_	SÌ_	22	Menos de 3 meses	30	Una mÌ©dica feminina	Respetuoso,Profesional,Amistoso,Experto,SimpÌÁtico	Negativo/regular	1	No		Muy probable	Detectar el cÌÁncer de cuello uterino,Detectar el VPH,Mejorar la salud sexual,La prueba es accesible en el centro de salud,La prueba es promovido por los mÌ©dicos / enfermeras,Mejorar la salud prenatal,La prueba fue requerido por el mÌ©dico		No estar menstruando,No hacerte lavado o ducha vaginal previo,No aplicarte ningÌ¼n medicamento, jalea, pomadas, cremas, Ì_vulos etc. previo a realizarte la prueba,No haber tenido relaciones sexuales tres dÌ_as antes del examen	No	Muy en desacuerdo	Muy de acuerdo	Muy en desacuerdo
2016-07-05 09:03:00	2016-07-05 09:38:00	IP Address	186.77.132.156	100	2077	TRUE	2016-07-05 09:38:00	R_1M70OcxJ8ae0YEI					anonymous	MÌÁntica Berio C/S	2016-07-05	1904-01-01 09:04:00	H-34	42	Urbano	La escuela primaria completa	El autobus (en la ruta)		10	Soltera, nunca casada	No	Trabajador independiente	Solo lo suficiente	El sexo y las infecciones de transmisiÌ_n sexual	MÌ©dicos o clÌ_nicas de salud		SÌ_	SÌ_	27	6 meses a un aÌ±o	15	Una mÌ©dica feminina	Profesional	Negativo/regular	1	No		Muy probable	Detectar el cÌÁncer de cuello uterino,Mejorar la salud prenatal,La prueba fue requerido por el mÌ©dico		No estar menstruando,No hacerte lavado o ducha vaginal previo,No aplicarte ningÌ¼n medicamento, jalea, pomadas, cremas, Ì_vulos etc. previo a realizarte la prueba,No haber tenido relaciones sexuales tres dÌ_as antes del examen	No	Muy en desacuerdo	Algo de acuerdo	Muy en desacuerdo
2016-07-05 08:52:00	2016-07-05 09:17:00	IP Address	186.77.139.54	100	1480	TRUE	2016-07-05 09:17:00	R_2Eyp867egkIecOa					anonymous	MÌÁntica Berio C/S			A52	27	Rural	La escuela secundaria incompleta	El autobus (en la ruta)		60	Casada o pareja de hecho	No	Empleado no gubernamental	Pobre	El sexo y las infecciones de transmisiÌ_n sexual	Maestro de escuela,Madre,El Internet		SÌ_	SÌ_	20	3 meses a 6 meses	30	Una mÌ©dica feminina	Respetuoso,Profesional,Amistoso,Experto,SimpÌÁtico	Negativo/regular	2	SÌ_	SÌ_	Muy probable	Detectar el cÌÁncer de cuello uterino,Detectar el VPH,Mejorar la salud sexual,La prueba es accesible en el centro de salud,La prueba es promovido por los mÌ©dicos / enfermeras,Mejorar la salud prenatal,La prueba fue requerido por el mÌ©dico		No estar menstruando,No aplicarte ningÌ¼n medicamento, jalea, pomadas, cremas, Ì_vulos etc. previo a realizarte la prueba,No haber tenido relaciones sexuales tres dÌ_as antes del examen	No	Muy en desacuerdo	Muy de acuerdo	Muy en desacuerdo
2016-07-05 08:49:00	2016-07-05 09:07:00	IP Address	186.77.133.136	100	1112	TRUE	2016-07-05 09:07:00	R_RObyz42MwW5HnSF					anonymous	MÌÁntica Berio C/S	2016-07-05	1904-01-01 08:49:00	S27	23	Urbano	La escuela secundaria completa	El autobus (en la ruta)		20	Casada o pareja de hecho	No	Ama de casa	Solo lo suficiente	Pubertad y reproducciÌ_n,El sexo y las infecciones de transmisiÌ_n sexual,TransmisiÌ_n, chequeos y VIH/SIDA,Relaciones saludables y la comunicaciÌ_n	Maestro de escuela,Libros/ revistas,PelÌ_culas / vÌ_deos,Madre,Amigos,El Internet		SÌ_	SÌ_	22	Menos de 3 meses		Una mÌ©dica feminina	Respetuoso,Profesional,Amistoso,Experto,SimpÌÁtico	No ha recibido los resultados	1	SÌ_	SÌ_	Muy probable	Detectar el cÌÁncer de cuello uterino,Detectar el VPH,Mejorar la salud sexual,La prueba es accesible en el centro de salud,La prueba es promovido por los mÌ©dicos / enfermeras,Mejorar la salud prenatal,La prueba fue requerido por el mÌ©dico		No estar menstruando,No haber tenido relaciones sexuales tres dÌ_as antes del examen	No	Algo de acuerdo	Muy de acuerdo	Muy en desacuerdo
2016-07-05 08:30:00	2016-07-05 09:01:00	IP Address	186.77.132.156	100	1868	TRUE	2016-07-05 09:01:00	R_Um71BG5njufndGV					anonymous	MÌÁntica Berio C/S	2016-07-05	1904-01-01 08:37:00	H-33	36	Urbano	La escuela secundaria completa	El autobus (en la ruta)		10	Soltera, nunca casada	No	Ama de casa	Solo lo suficiente	El sexo y las infecciones de transmisiÌ_n sexual	MÌ©dicos o clÌ_nicas de salud		SÌ_	SÌ_	26	Un aÌ±o a dos aÌ±os	2 meses o mÌÁs	Una mÌ©dica feminina	Respetuoso,Profesional	Positivo/irregular	2	No		Poco probable	Detectar el cÌÁncer de cuello uterino,Detectar el VPH,La prueba es accesible en el centro de salud,La prueba es promovido por los mÌ©dicos / enfermeras		No estar menstruando,No hacerte lavado o ducha vaginal previo,No aplicarte ningÌ¼n medicamento, jalea, pomadas, cremas, Ì_vulos etc. previo a realizarte la prueba,No haber tenido relaciones sexuales tres dÌ_as antes del examen	No	Muy en desacuerdo	Muy de acuerdo	Muy en desacuerdo
2016-07-05 08:11:00	2016-07-05 08:46:00	IP Address	186.77.133.136	100	2088	TRUE	2016-07-05 08:46:00	R_0VNW11mfJKdS0WB					anonymous	MÌÁntica Berio C/S	2016-07-05	1904-01-01 08:12:00	S26	43	Urbano	La escuela secundaria incompleta	El autobus (en la ruta)		10	Casada o pareja de hecho	No	Ama de casa	Solo lo suficiente	El sexo y las infecciones de transmisiÌ_n sexual,TransmisiÌ_n, chequeos y VIH/SIDA	Maestro de escuela,Otros,MÌ©dicos o clÌ_nicas de salud	Charla de los medicos	SÌ_	SÌ_	20	6 meses a un aÌ±o	30	Una enfermera feminina	Respetuoso,Profesional,Amistoso,Experto,SimpÌÁtico	Negativo/regular	2	No		Muy probable	Detectar el cÌÁncer de cuello uterino,Mejorar la salud sexual,La prueba es accesible en el centro de salud,La prueba es promovido por los mÌ©dicos / enfermeras,La prueba fue requerido por el mÌ©dico,Otro	Como un chequeo de la salud	No estar menstruando,No hacerte lavado o ducha vaginal previo,No aplicarte ningÌ¼n medicamento, jalea, pomadas, cremas, Ì_vulos etc. previo a realizarte la prueba,No haber tenido relaciones sexuales tres dÌ_as antes del examen	No	Algo en desacuerdo	Muy de acuerdo	Muy en desacuerdo
2016-07-05 07:52:00	2016-07-05 08:26:00	IP Address	186.77.132.156	100	1997	TRUE	2016-07-05 08:26:00	R_1lcXq0qk2d0cbAl					anonymous	MÌÁntica Berio C/S	2016-07-05	1904-01-01 07:54:00	H-32	21	Rural	La escuela secundaria completa	El autobus (en la ruta)		30	Casada o pareja de hecho	No	Ama de casa	Solo lo suficiente	El sexo y las infecciones de transmisiÌ_n sexual,Relaciones saludables y la comunicaciÌ_n	Maestro de escuela		SÌ_	SÌ_	20	Un aÌ±o a dos aÌ±os	2 meses o mÌÁs	Una mÌ©dica feminina	Respetuoso,Profesional,Amistoso,Experto,SimpÌÁtico	Negativo/regular	1	SÌ_	SÌ_	Muy probable	Detectar el cÌÁncer de cuello uterino,Detectar el VPH,Mejorar la salud sexual,La prueba es accesible en el centro de salud,La prueba es promovido por los mÌ©dicos / enfermeras,Mejorar la salud prenatal,La prueba fue requerido por el mÌ©dico		No estar menstruando,No aplicarte ningÌ¼n medicamento, jalea, pomadas, cremas, Ì_vulos etc. previo a realizarte la prueba,No haber tenido relaciones sexuales tres dÌ_as antes del examen	No	Muy en desacuerdo	Muy de acuerdo	Algo en desacuerdo
2016-07-05 07:46:00	2016-07-05 08:10:00	IP Address	186.77.133.136	100	1423	TRUE	2016-07-05 08:10:00	R_1hL1PyWipCxkSab					anonymous	MÌÁntica Berio C/S	2016-07-05	1904-01-01 07:49:00	S25	36	Rural	La educaciÌ_n universitaria completa	El autobus (en la ruta)		20	Casada o pareja de hecho	No	Estudiante	Adinerado	El sexo y las infecciones de transmisiÌ_n sexual,TransmisiÌ_n, chequeos y VIH/SIDA,Relaciones saludables y la comunicaciÌ_n	Maestro de escuela,PelÌ_culas / vÌ_deos,Programas del gobierno,Hermanos,Otros miembros de la familia,Amigos,MÌ©dicos o clÌ_nicas de salud,El Internet		SÌ_	SÌ_	23	Dos aÌ±os a tres aÌ±os	15	Una enfermera feminina	Respetuoso,Profesional,Amistoso,Experto,SimpÌÁtico	Indeterminado	1	No		Muy poco probable	Detectar el cÌÁncer de cuello uterino,Detectar el VPH,Mejorar la salud sexual,La prueba es accesible en el centro de salud,La prueba es promovido por los mÌ©dicos / enfermeras,Mejorar la salud prenatal,La prueba fue recomendada por el amigo,La prueba fue requerido por el mÌ©dico		No estar menstruando	No	Algo en desacuerdo	Muy de acuerdo	Muy en desacuerdo
2016-07-05 07:44:00	2016-07-05 07:59:00	IP Address	186.77.138.54	100	909	TRUE	2016-07-05 07:59:00	R_ZaEyRQQg6ex7dex					anonymous	MÌÁntica Berio C/S			A49	28	Urbano	La educaciÌ_n universitaria completa	Otros	Ciclo	10	Casada o pareja de hecho	No	Ama de casa	Solo lo suficiente	Pubertad y reproducciÌ_n,El sexo y las infecciones de transmisiÌ_n sexual,TransmisiÌ_n, chequeos y VIH/SIDA,Relaciones saludables y la comunicaciÌ_n	Maestro de escuela		SÌ_	No							0	SÌ_	No	Muy probable	Detectar el cÌÁncer de cuello uterino,Detectar el VPH,Mejorar la salud sexual,La prueba es accesible en el centro de salud,La prueba es promovido por los mÌ©dicos / enfermeras,Mejorar la salud prenatal,La prueba fue requerido por el mÌ©dico			No	Muy de acuerdo	Muy de acuerdo	Muy en desacuerdo
2016-07-05 07:21:00	2016-07-05 07:50:00	IP Address	186.77.132.156	100	1783	TRUE	2016-07-05 07:50:00	R_22KruguLIexuh8y					anonymous	MÌÁntica Berio C/S	2016-07-05	1904-01-01 07:23:00	H-31	22	Urbano	La escuela secundaria completa	El autobus (en la ruta)		15	Casada o pareja de hecho	No	Desempleado (tiene la capacidad de trabajar)	Pobre	Pubertad y reproducciÌ_n,El sexo y las infecciones de transmisiÌ_n sexual,TransmisiÌ_n, chequeos y VIH/SIDA,Relaciones saludables y la comunicaciÌ_n	Maestro de escuela,Programas por extranjeros,Amigos,MÌ©dicos o clÌ_nicas de salud,El Internet		SÌ_	SÌ_	19	Menos de 3 meses	2 meses o mÌÁs	Una mÌ©dica feminina	Profesional,Amistoso	Indeterminado	1	SÌ_	SÌ_	Muy probable	Detectar el cÌÁncer de cuello uterino,Detectar el VPH,Mejorar la salud sexual,La prueba es accesible en el centro de salud,La prueba es promovido por los mÌ©dicos / enfermeras,Mejorar la salud prenatal,La prueba fue requerido por el mÌ©dico		No estar menstruando,No hacerte lavado o ducha vaginal previo,No aplicarte ningÌ¼n medicamento, jalea, pomadas, cremas, Ì_vulos etc. previo a realizarte la prueba,No haber tenido relaciones sexuales tres dÌ_as antes del examen	No	Algo en desacuerdo	Algo de acuerdo	Muy en desacuerdo
2016-07-05 07:23:00	2016-07-05 07:44:00	IP Address	186.77.133.136	100	1241	TRUE	2016-07-05 07:44:00	R_1IXTYc6ZK2db9Z4					anonymous	MÌÁntica Berio C/S	2016-07-05	1904-01-01 07:24:00	S24	36	Urbano	La educaciÌ_n universitaria completa	La moto		20	Soltera, nunca casada	SÌ_	Empleado del gobierno	Solo lo suficiente	Nunca			SÌ_	No							0	No		Poco probable	Detectar el cÌÁncer de cuello uterino,Mejorar la salud sexual,La prueba es accesible en el centro de salud,Mejorar la salud prenatal,La prueba fue recomendada por el amigo,La prueba fue requerido por el mÌ©dico		No hay requisitos	No	Muy de acuerdo	Muy en desacuerdo	Muy de acuerdo
2016-07-05 07:35:00	2016-07-05 07:44:00	IP Address	186.77.136.54	100	540	TRUE	2016-07-05 07:44:00	R_3Hi5lK9InIYKHHJ					anonymous	MÌÁntica Berio C/S			A48	30	Urbano	TÌ_tulo de posgrado	Camina,Otros	Triciclo	5	Casada o pareja de hecho	SÌ_	Ama de casa	Viviendo con comodidad	Pubertad y reproducciÌ_n,El sexo y las infecciones de transmisiÌ_n sexual,TransmisiÌ_n, chequeos y VIH/SIDA,Relaciones saludables y la comunicaciÌ_n	Maestro de escuela,Libros/ revistas,El Internet		SÌ_	SÌ_	22	6 meses a un aÌ±o	8	Una mÌ©dica feminina
2016-07-05 07:18:00	2016-07-05 07:33:00	IP Address	186.77.136.54	100	877	TRUE	2016-07-05 07:33:00	R_R9Xt59lq9KWtI1H					anonymous	MÌÁntica Berio C/S			A47	27	Urbano	La escuela primaria completa	Camina		8	Casada o pareja de hecho	No	Trabajador independiente	Pobre	TransmisiÌ_n, chequeos y VIH/SIDA	Libros/ revistas,MÌ©dicos o clÌ_nicas de salud		SÌ_	SÌ_	21	Menos de 3 meses	30	Una mÌ©dica feminina	Respetuoso,Profesional,Amistoso,Experto,SimpÌÁtico	Negativo/regular	3	No		Poco probable	Detectar el cÌÁncer de cuello uterino,Detectar el VPH,Mejorar la salud sexual,La prueba es accesible en el centro de salud,La prueba es promovido por los mÌ©dicos / enfermeras,Mejorar la salud prenatal,La prueba fue recomendada por el amigo,La prueba fue requerido por el mÌ©dico		No estar menstruando,No hacerte lavado o ducha vaginal previo,No aplicarte ningÌ¼n medicamento, jalea, pomadas, cremas, Ì_vulos etc. previo a realizarte la prueba,No haber tenido relaciones sexuales tres dÌ_as antes del examen	SÌ_	Muy de acuerdo	Muy de acuerdo	Muy de acuerdo
2016-07-04 21:33:00	2016-07-04 21:44:00	IP Address	161.0.48.210	100	649	TRUE	2016-07-04 21:44:00	R_qK27zWtAJN7vl5L					anonymous	Perla MarÌ_a Norori C/S	2016-07-04	1904-01-01 10:19:00	H-30	43	Urbano	La escuela secundaria incompleta	Camina		5	Casada o pareja de hecho	No	Ama de casa	Pobre	El sexo y las infecciones de transmisiÌ_n sexual,Relaciones saludables y la comunicaciÌ_n	MÌ©dicos o clÌ_nicas de salud		SÌ_	SÌ_	18	Menos de 3 meses	30	Una enfermera feminina	Respetuoso,Profesional,Amistoso,Experto,SimpÌÁtico	Negativo/regular	3	No		Muy probable	Detectar el cÌÁncer de cuello uterino,Detectar el VPH,Mejorar la salud sexual,La prueba es accesible en el centro de salud,La prueba es promovido por los mÌ©dicos / enfermeras,Mejorar la salud prenatal,La prueba fue requerido por el mÌ©dico		No estar menstruando,No haber tenido relaciones sexuales tres dÌ_as antes del examen	No	Muy de acuerdo	Muy en desacuerdo	Muy en desacuerdo
2016-07-04 21:19:00	2016-07-04 21:32:00	IP Address	161.0.48.210	100	820	TRUE	2016-07-04 21:32:00	R_1ISC75g0h42uXF1					anonymous	MÌÁntica Berio C/S	2016-07-01	1904-01-01 10:45:00	H-23	35	Urbano	La escuela primaria incompleta	El autobus (en la ruta)		30	Casada o pareja de hecho	No	Ama de casa	Pobre	Nunca			SÌ_	SÌ_	15	No lo sabe	30	Una mÌ©dica feminina	Respetuoso,Profesional,Amistoso,Experto	Negativo/regular	7	SÌ_	SÌ_	Muy probable	Detectar el cÌÁncer de cuello uterino,Detectar el VPH,Mejorar la salud sexual,La prueba es accesible en el centro de salud,La prueba es promovido por los mÌ©dicos / enfermeras,Mejorar la salud prenatal,La prueba fue recomendada por el amigo,La prueba fue requerido por el mÌ©dico		No estar menstruando,No aplicarte ningÌ¼n medicamento, jalea, pomadas, cremas, Ì_vulos etc. previo a realizarte la prueba,No haber tenido relaciones sexuales tres dÌ_as antes del examen	No	Algo de acuerdo	Muy de acuerdo	Muy en desacuerdo
2016-07-04 21:07:00	2016-07-04 21:19:00	IP Address	161.0.48.210	100	687	TRUE	2016-07-04 21:19:00	R_3QXyZtmJFnpVMIu					anonymous	MÌÁntica Berio C/S	2016-07-01	1904-01-01 10:10:00	H-22	22	Urbano	La educaciÌ_n universitaria incompleta	Camina		25	Soltera, nunca casada	No	Estudiante	Solo lo suficiente	Pubertad y reproducciÌ_n,El sexo y las infecciones de transmisiÌ_n sexual	Maestro de escuela,Libros/ revistas,Programas del gobierno,Madre,MÌ©dicos o clÌ_nicas de salud		SÌ_	No							0	No		Algo probable	Detectar el cÌÁncer de cuello uterino,Detectar el VPH,La prueba es promovido por los mÌ©dicos / enfermeras,La prueba fue recomendada por el amigo		No estar menstruando,No hacerte lavado o ducha vaginal previo,No aplicarte ningÌ¼n medicamento, jalea, pomadas, cremas, Ì_vulos etc. previo a realizarte la prueba,No haber tenido relaciones sexuales tres dÌ_as antes del examen	No	Muy de acuerdo	Muy de acuerdo	Muy en desacuerdo
2016-07-04 21:02:00	2016-07-04 21:07:00	IP Address	161.0.48.210	100	322	TRUE	2016-07-04 21:07:00	R_2xKnYnCbmAFPxi8					anonymous	MÌÁntica Berio C/S	2016-07-01	1904-01-01 10:05:00	H-21	23	Rural	La escuela primaria completa	El autobus (en la ruta)		20	Casada o pareja de hecho	No	Trabajador independiente	Solo lo suficiente	Nunca			SÌ_	SÌ_	19	3 meses a 6 meses	30	Una mÌ©dica feminina	Respetuoso
2016-07-04 16:05:00	2016-07-04 16:13:00	IP Address	161.0.48.210	100	523	TRUE	2016-07-04 16:14:00	R_2yf5OntSd62wUVH					anonymous	Perla MarÌ_a Norori C/S	2016-07-04	1904-01-01 10:58:00	S23	32	Urbano	La escuela primaria completa	El autobus (en la ruta)		15	Soltera, nunca casada	No	Ama de casa	Solo lo suficiente	El sexo y las infecciones de transmisiÌ_n sexual,Relaciones saludables y la comunicaciÌ_n	Maestro de escuela,Libros/ revistas,PelÌ_culas / vÌ_deos,Iglesia,Madre,Otros miembros de la familia,Amigos,MÌ©dicos o clÌ_nicas de salud,El Internet		SÌ_	SÌ_	18	Tres aÌ±os o mÌÁs		Una enfermera feminina	Respetuoso,Profesional,Amistoso,Experto,SimpÌÁtico	No lo recuerde	2	No		Algo probable	Detectar el cÌÁncer de cuello uterino,Mejorar la salud sexual,La prueba es accesible en el centro de salud,La prueba es promovido por los mÌ©dicos / enfermeras,Mejorar la salud prenatal,La prueba fue recomendada por el amigo,La prueba fue requerido por el mÌ©dico		No estar menstruando,No hacerte lavado o ducha vaginal previo,No aplicarte ningÌ¼n medicamento, jalea, pomadas, cremas, Ì_vulos etc. previo a realizarte la prueba,No haber tenido relaciones sexuales tres dÌ_as antes del examen	No	Muy en desacuerdo	Muy de acuerdo	Muy de acuerdo
2016-07-04 15:54:00	2016-07-04 16:05:00	IP Address	161.0.48.210	100	632	TRUE	2016-07-04 16:05:00	R_Bs7miimSPXZxlMR					anonymous	Perla MarÌ_a Norori C/S	2016-07-04	1904-01-01 10:18:00	S22	27	Urbano	La educaciÌ_n universitaria completa	El autobus (en la ruta)		30	Casada o pareja de hecho	No	Trabajador independiente	Solo lo suficiente	El sexo y las infecciones de transmisiÌ_n sexual,TransmisiÌ_n, chequeos y VIH/SIDA,Relaciones saludables y la comunicaciÌ_n	Maestro de escuela,Libros/ revistas,Programas por extranjeros,Programas del gobierno,Madre,Otros miembros de la familia,Amigos,MÌ©dicos o clÌ_nicas de salud,El Internet		SÌ_	SÌ_	24	Tres aÌ±os o mÌÁs	2 meses o mÌÁs	Una mÌ©dica feminina	Respetuoso,Profesional,Amistoso,Experto,SimpÌÁtico	Positivo/irregular	1	SÌ_	SÌ_	Muy probable	Detectar el cÌÁncer de cuello uterino,Detectar el VPH,Mejorar la salud sexual,La prueba es accesible en el centro de salud,La prueba es promovido por los mÌ©dicos / enfermeras,Mejorar la salud prenatal,La prueba fue requerido por el mÌ©dico,Otro	chequeo	No estar menstruando,No hacerte lavado o ducha vaginal previo,No aplicarte ningÌ¼n medicamento, jalea, pomadas, cremas, Ì_vulos etc. previo a realizarte la prueba,No haber tenido relaciones sexuales tres dÌ_as antes del examen	No	Muy de acuerdo	Muy de acuerdo	Algo de acuerdo
2016-07-04 15:42:00	2016-07-04 15:54:00	IP Address	161.0.48.210	100	734	TRUE	2016-07-04 15:54:00	R_3NWnyy7Ewn6j8mJ					anonymous	Perla MarÌ_a Norori C/S	2016-07-04	1904-01-01 09:52:00	S21	23	Urbano	La educaciÌ_n universitaria completa	El autobus (en la ruta)		20	Soltera, nunca casada	No	Desempleado (tiene la capacidad de trabajar)	Viviendo con comodidad	Pubertad y reproducciÌ_n,El sexo y las infecciones de transmisiÌ_n sexual,TransmisiÌ_n, chequeos y VIH/SIDA,Relaciones saludables y la comunicaciÌ_n	Maestro de escuela,Libros/ revistas,PelÌ_culas / vÌ_deos,Programas por extranjeros,Programas del gobierno,Hermanos,Amigos,El Internet		SÌ_	No							0	No		Poco probable	Detectar el cÌÁncer de cuello uterino,Mejorar la salud sexual,La prueba es accesible en el centro de salud,La prueba es promovido por los mÌ©dicos / enfermeras,Mejorar la salud prenatal,La prueba fue requerido por el mÌ©dico		No estar menstruando,No hacerte lavado o ducha vaginal previo,No aplicarte ningÌ¼n medicamento, jalea, pomadas, cremas, Ì_vulos etc. previo a realizarte la prueba,No haber tenido relaciones sexuales tres dÌ_as antes del examen	No		Muy de acuerdo	Algo de acuerdo
2016-07-04 14:55:00	2016-07-04 15:11:00	IP Address	161.0.48.210	100	972	TRUE	2016-07-04 15:11:00	R_2pQfjgxXm3wQOoa					anonymous	MÌÁntica Berio C/S	2016-07-01	1904-01-01 09:31:00	H-20	36	Rural	La escuela primaria completa	El autobus (en la ruta)		20	Soltera, nunca casada	No	Ama de casa	Solo lo suficiente	El sexo y las infecciones de transmisiÌ_n sexual,TransmisiÌ_n, chequeos y VIH/SIDA	Maestro de escuela,Madre		SÌ_	SÌ_	18	Menos de 3 meses	45	Una enfermera feminina	Respetuoso,Profesional	Indeterminado	3	No		Muy probable	Detectar el cÌÁncer de cuello uterino,Detectar el VPH,Mejorar la salud sexual,La prueba es promovido por los mÌ©dicos / enfermeras		No estar menstruando,No hacerte lavado o ducha vaginal previo,No aplicarte ningÌ¼n medicamento, jalea, pomadas, cremas, Ì_vulos etc. previo a realizarte la prueba,No haber tenido relaciones sexuales tres dÌ_as antes del examen	No	Muy en desacuerdo	Muy de acuerdo	Muy en desacuerdo
2016-07-04 14:33:00	2016-07-04 14:49:00	IP Address	161.0.48.210	100	986	TRUE	2016-07-04 14:49:00	R_bCbtpQOkPrtTMpb					anonymous	MÌÁntica Berio C/S	2016-07-01	1904-01-01 08:40:00	H-19	37	Rural	La educaciÌ_n universitaria incompleta	El autobus (en la ruta)		30	Casada o pareja de hecho	No	Trabajador independiente	Solo lo suficiente	Pubertad y reproducciÌ_n,El sexo y las infecciones de transmisiÌ_n sexual,TransmisiÌ_n, chequeos y VIH/SIDA,Relaciones saludables y la comunicaciÌ_n	Maestro de escuela,Libros/ revistas,Iglesia,Programas por extranjeros,Programas del gobierno,Madre,MÌ©dicos o clÌ_nicas de salud,El Internet		SÌ_	SÌ_	30	Menos de 3 meses	8	Una enfermera feminina	Respetuoso,Profesional	Negativo/regular	0	SÌ_	No	Muy probable	Detectar el cÌÁncer de cuello uterino,Detectar el VPH,Mejorar la salud sexual,La prueba es promovido por los mÌ©dicos / enfermeras		No estar menstruando,No hacerte lavado o ducha vaginal previo,No aplicarte ningÌ¼n medicamento, jalea, pomadas, cremas, Ì_vulos etc. previo a realizarte la prueba,No haber tenido relaciones sexuales tres dÌ_as antes del examen	No	Muy en desacuerdo	Muy de acuerdo	Muy en desacuerdo
2016-07-04 13:27:00	2016-07-04 14:08:00	IP Address	161.0.48.210	100	2477	TRUE	2016-07-04 14:08:00	R_1ik917KC7T7Mw13					anonymous	Perla MarÌ_a Norori C/S	2016-07-04	1904-01-01 08:38:00	S19	32	Rural	La escuela secundaria completa	El autobus (en la ruta)		30	Divorciada/separada	SÌ_	Trabajador independiente	Solo lo suficiente	TransmisiÌ_n, chequeos y VIH/SIDA	Maestro de escuela,Libros/ revistas,PelÌ_culas / vÌ_deos,Iglesia,Programas por extranjeros,Programas del gobierno,Madre,Padre,Hermanos,Hijos,Otros miembros de la familia,Amigos,MÌ©dicos o clÌ_nicas de salud,El Internet		SÌ_	SÌ_	18	6 meses a un aÌ±o	30	Una mÌ©dica feminina	Respetuoso,Profesional,Amistoso,Experto,SimpÌÁtico	Negativo/regular	3	No		Muy probable	Detectar el cÌÁncer de cuello uterino,Detectar el VPH,Mejorar la salud sexual,La prueba es accesible en el centro de salud,La prueba es promovido por los mÌ©dicos / enfermeras,Mejorar la salud prenatal,La prueba fue recomendada por el amigo,La prueba fue requerido por el mÌ©dico		No estar menstruando,No hacerte lavado o ducha vaginal previo,No aplicarte ningÌ¼n medicamento, jalea, pomadas, cremas, Ì_vulos etc. previo a realizarte la prueba,No haber tenido relaciones sexuales tres dÌ_as antes del examen	No	Algo de acuerdo	Muy de acuerdo	Muy de acuerdo
2016-07-04 13:08:00	2016-07-04 13:20:00	IP Address	161.0.48.210	100	722	TRUE	2016-07-04 13:20:00	R_QcxkdPGECITvudX					anonymous	Perla MarÌ_a Norori C/S	2016-07-04	1904-01-01 07:48:00	S18	19	Urbano	La educaciÌ_n universitaria incompleta	El carro		5	Soltera, nunca casada	No	Estudiante	Solo lo suficiente	Pubertad y reproducciÌ_n,El sexo y las infecciones de transmisiÌ_n sexual,TransmisiÌ_n, chequeos y VIH/SIDA,Relaciones saludables y la comunicaciÌ_n	Maestro de escuela,Libros/ revistas,PelÌ_culas / vÌ_deos,Programas por extranjeros,Programas del gobierno,Madre,Padre,Hermanos,Otros miembros de la familia,Amigos,MÌ©dicos o clÌ_nicas de salud,El Internet		SÌ_	SÌ_	19	3 meses a 6 meses	30	Una enfermera feminina	Respetuoso,Profesional,Amistoso,Experto,SimpÌÁtico	No lo recuerde	1	SÌ_	No	Muy probable	Detectar el cÌÁncer de cuello uterino,Detectar el VPH,Mejorar la salud sexual,La prueba es accesible en el centro de salud,La prueba es promovido por los mÌ©dicos / enfermeras,Mejorar la salud prenatal,La prueba fue recomendada por el amigo,La prueba fue requerido por el mÌ©dico		No estar menstruando,No hacerte lavado o ducha vaginal previo,No aplicarte ningÌ¼n medicamento, jalea, pomadas, cremas, Ì_vulos etc. previo a realizarte la prueba,No haber tenido relaciones sexuales tres dÌ_as antes del examen	No	Muy en desacuerdo	Muy de acuerdo	Algo en desacuerdo
2016-07-04 12:55:00	2016-07-04 13:08:00	IP Address	161.0.48.210	100	770	TRUE	2016-07-04 13:08:00	R_241wNhrcemyDPj7					anonymous	Perla MarÌ_a Norori C/S	2016-07-04	1904-01-01 07:23:00	S17	19	Urbano	La educaciÌ_n universitaria incompleta	El autobus (en la ruta)		45	Soltera, nunca casada	No	Estudiante	Viviendo con comodidad	Pubertad y reproducciÌ_n,El sexo y las infecciones de transmisiÌ_n sexual,TransmisiÌ_n, chequeos y VIH/SIDA,Relaciones saludables y la comunicaciÌ_n	Maestro de escuela,Libros/ revistas,Programas por extranjeros,Madre,Hermanos,Amigos,MÌ©dicos o clÌ_nicas de salud,El Internet		SÌ_	SÌ_	19	Menos de 3 meses	7	Un mÌ©dico masculino	Respetuoso,Profesional,Amistoso,Experto,SimpÌÁtico	Negativo/regular	0	No		Muy probable	Detectar el cÌÁncer de cuello uterino,Detectar el VPH,Mejorar la salud sexual,La prueba es accesible en el centro de salud,La prueba es promovido por los mÌ©dicos / enfermeras,Mejorar la salud prenatal,La prueba fue requerido por el mÌ©dico,Otro	Personal	No estar menstruando,No hacerte lavado o ducha vaginal previo,No aplicarte ningÌ¼n medicamento, jalea, pomadas, cremas, Ì_vulos etc. previo a realizarte la prueba,No haber tenido relaciones sexuales tres dÌ_as antes del examen	No	Algo en desacuerdo	Muy de acuerdo	Muy en desacuerdo
2016-07-04 10:05:00	2016-07-04 10:52:00	IP Address	186.77.138.255	100	2814	TRUE	2016-07-04 10:52:00	R_VRtSYLVg82nSrCN					anonymous	MÌÁntica Berio C/S			A46	29	Urbano	La educaciÌ_n universitaria completa	El autobus (en la ruta)		30	Soltera, nunca casada	No	Empleado no gubernamental	Solo lo suficiente	Pubertad y reproducciÌ_n,El sexo y las infecciones de transmisiÌ_n sexual,TransmisiÌ_n, chequeos y VIH/SIDA,Relaciones saludables y la comunicaciÌ_n	Libros/ revistas,Otros,MÌ©dicos o clÌ_nicas de salud,El Internet	Universidad	SÌ_	SÌ_	24	Un aÌ±o a dos aÌ±os	7	Una enfermera feminina	Respetuoso,Profesional,Amistoso,Experto,SimpÌÁtico	Indeterminado	1	No		Muy probable	Detectar el cÌÁncer de cuello uterino,Detectar el VPH,Mejorar la salud sexual,La prueba es accesible en el centro de salud,La prueba es promovido por los mÌ©dicos / enfermeras,Mejorar la salud prenatal,La prueba fue requerido por el mÌ©dico		No estar menstruando,No hacerte lavado o ducha vaginal previo,No haber tenido relaciones sexuales tres dÌ_as antes del examen	No	Muy de acuerdo	Muy de acuerdo	Algo de acuerdo
2016-07-04 09:33:00	2016-07-04 10:06:00	IP Address	186.77.134.85	100	2022	TRUE	2016-07-04 10:06:00	R_1OvHsoZvXP9LGvk					anonymous	Perla MarÌ_a Norori C/S	2016-07-04	1904-01-01 09:33:00	H-29	44	Urbano	La escuela secundaria completa	Camina		15	Divorciada/separada	No	Ama de casa	Pobre	El sexo y las infecciones de transmisiÌ_n sexual,TransmisiÌ_n, chequeos y VIH/SIDA	Otros,MÌ©dicos o clÌ_nicas de salud,El Internet	organizacion no del gobierno	SÌ_	SÌ_	16	Menos de 3 meses	2 meses o mÌÁs	Una enfermera feminina	Inepto,Malicioso,Grosero	Negativo/regular	3	No		Muy probable	Detectar el cÌÁncer de cuello uterino,La prueba es accesible en el centro de salud,La prueba es promovido por los mÌ©dicos / enfermeras,La prueba fue requerido por el mÌ©dico		No estar menstruando,No hacerte lavado o ducha vaginal previo,No aplicarte ningÌ¼n medicamento, jalea, pomadas, cremas, Ì_vulos etc. previo a realizarte la prueba,No haber tenido relaciones sexuales tres dÌ_as antes del examen	No	Muy de acuerdo	Algo de acuerdo	Algo en desacuerdo
2016-07-04 09:45:00	2016-07-04 10:02:00	IP Address	186.77.139.189	100	999	TRUE	2016-07-04 10:02:00	R_29uZjLlDl9bb8WH					anonymous	MÌÁntica Berio C/S			A45	25	Urbano	La educaciÌ_n universitaria completa	Otros	Ciclos	10	Casada o pareja de hecho	No	Ama de casa	Viviendo con comodidad	Pubertad y reproducciÌ_n,El sexo y las infecciones de transmisiÌ_n sexual,TransmisiÌ_n, chequeos y VIH/SIDA,Relaciones saludables y la comunicaciÌ_n	Maestro de escuela,Otros,MÌ©dicos o clÌ_nicas de salud	Universidad	SÌ_	SÌ_	25	Un aÌ±o a dos aÌ±os	15	Una mÌ©dica feminina	Respetuoso,Profesional,Amistoso,Experto,SimpÌÁtico	Negativo/regular	0	SÌ_	SÌ_	Algo probable	Detectar el cÌÁncer de cuello uterino,Detectar el VPH,Mejorar la salud sexual,La prueba es accesible en el centro de salud,La prueba es promovido por los mÌ©dicos / enfermeras,Mejorar la salud prenatal,La prueba fue recomendada por el amigo,La prueba fue requerido por el mÌ©dico		No estar menstruando,No haber tenido relaciones sexuales tres dÌ_as antes del examen	No	Muy de acuerdo	Muy de acuerdo	Muy de acuerdo
2016-07-04 09:26:00	2016-07-04 09:50:00	IP Address	186.77.139.14	100	1420	TRUE	2016-07-04 09:50:00	R_d0S2Avy62F0QFc5					anonymous	Perla MarÌ_a Norori C/S	2016-07-04	1904-01-01 09:30:00	V32	22	Rural	La escuela primaria incompleta	El autobus (en la ruta)		120	Casada o pareja de hecho	No	Ama de casa	Pobre	Nunca			No	No							1	No		Poco probable	Otro	to see i here is inflammation	No haber tenido relaciones sexuales tres dÌ_as antes del examen	No	Muy de acuerdo	Muy de acuerdo	Muy en desacuerdo
2016-07-04 09:19:00	2016-07-04 09:44:00	IP Address	186.77.138.189	100	1479	TRUE	2016-07-04 09:44:00	R_2w6pDTVp2qA8jbK					anonymous	MÌÁntica Berio C/S			A44	28	Urbano	La escuela secundaria completa	El autobus (en la ruta)		60	Soltera, nunca casada	No	Empleado del gobierno	Viviendo con comodidad	Pubertad y reproducciÌ_n,El sexo y las infecciones de transmisiÌ_n sexual,TransmisiÌ_n, chequeos y VIH/SIDA,Relaciones saludables y la comunicaciÌ_n	Libros/ revistas,PelÌ_culas / vÌ_deos,Iglesia,Madre,MÌ©dicos o clÌ_nicas de salud,El Internet		SÌ_	SÌ_	19	Menos de 3 meses	7	Una mÌ©dica feminina	Respetuoso,Profesional,Amistoso,Experto,SimpÌÁtico	Negativo/regular	1	No		Muy probable	Detectar el cÌÁncer de cuello uterino,Detectar el VPH,Mejorar la salud sexual,La prueba es accesible en el centro de salud,La prueba es promovido por los mÌ©dicos / enfermeras,Mejorar la salud prenatal,La prueba fue requerido por el mÌ©dico		No estar menstruando,No hacerte lavado o ducha vaginal previo,No haber tenido relaciones sexuales tres dÌ_as antes del examen	No	Muy en desacuerdo	Muy en desacuerdo	Muy en desacuerdo
2016-07-04 09:06:00	2016-07-04 09:28:00	IP Address	186.77.134.85	100	1346	TRUE	2016-07-04 09:28:00	R_Byudu1Squi0nYwp					anonymous	Perla MarÌ_a Norori C/S	2016-07-04	1904-01-01 09:07:00	H-28	18	Rural	La escuela primaria completa	El autobus (en la ruta)		40	Casada o pareja de hecho	No	Desempleado (tiene la capacidad de trabajar)	Solo lo suficiente	Nunca			SÌ_	No							0	No		Poco probable	Detectar el cÌÁncer de cuello uterino,Detectar el VPH,Mejorar la salud sexual,Mejorar la salud prenatal		No estar menstruando,No haber tenido relaciones sexuales tres dÌ_as antes del examen	No	Algo de acuerdo	Muy de acuerdo	Algo en desacuerdo
2016-07-04 08:49:00	2016-07-04 09:05:00	IP Address	186.77.139.189	100	983	TRUE	2016-07-04 09:05:00	R_1jThRxGYuuGMtDd					anonymous	MÌÁntica Berio C/S			A43	19	Rural	La escuela secundaria completa	El autobus (en la ruta)		15	Soltera, nunca casada	No	Ama de casa	Pobre	Pubertad y reproducciÌ_n,El sexo y las infecciones de transmisiÌ_n sexual,TransmisiÌ_n, chequeos y VIH/SIDA,Relaciones saludables y la comunicaciÌ_n	Maestro de escuela,Libros/ revistas,Madre,Amigos,MÌ©dicos o clÌ_nicas de salud		SÌ_	SÌ_	18	6 meses a un aÌ±o	30	Una mÌ©dica feminina	Respetuoso,Profesional,Amistoso,Experto,SimpÌÁtico	Negativo/regular	1	SÌ_	SÌ_	Muy probable	Detectar el cÌÁncer de cuello uterino,Detectar el VPH,Mejorar la salud sexual,La prueba es accesible en el centro de salud,La prueba es promovido por los mÌ©dicos / enfermeras,Mejorar la salud prenatal,La prueba fue requerido por el mÌ©dico		No estar menstruando,No haber tenido relaciones sexuales tres dÌ_as antes del examen	No	Muy en desacuerdo	Muy de acuerdo	Muy en desacuerdo
2016-07-04 08:33:00	2016-07-04 09:02:00	IP Address	186.77.134.85	100	1771	TRUE	2016-07-04 09:02:00	R_1o1htbh9iXA5CsL					anonymous	Perla MarÌ_a Norori C/S	2016-07-04	1904-01-01 08:37:00	H-27	21	Urbano	La educaciÌ_n universitaria completa	El autobus (en la ruta)		5	Casada o pareja de hecho	No	Estudiante	Solo lo suficiente	El sexo y las infecciones de transmisiÌ_n sexual	Maestro de escuela,Madre,Hermanos,Amigos,MÌ©dicos o clÌ_nicas de salud,El Internet		SÌ_	No							0	SÌ_	No	Poco probable	Detectar el cÌÁncer de cuello uterino,Mejorar la salud sexual,La prueba es promovido por los mÌ©dicos / enfermeras,Mejorar la salud prenatal,La prueba fue requerido por el mÌ©dico		No estar menstruando,No aplicarte ningÌ¼n medicamento, jalea, pomadas, cremas, Ì_vulos etc. previo a realizarte la prueba,No haber tenido relaciones sexuales tres dÌ_as antes del examen	No	Algo de acuerdo	Muy de acuerdo	Algo de acuerdo
2016-07-04 08:14:00	2016-07-04 08:47:00	IP Address	186.77.136.125	100	1992	TRUE	2016-07-04 08:47:00	R_e9EloBArse1Fv1f					anonymous	MÌÁntica Berio C/S			A42	27	Urbano	La educaciÌ_n universitaria incompleta	Camina		8	Soltera, nunca casada	No	Trabajador independiente	Pobre	Pubertad y reproducciÌ_n,El sexo y las infecciones de transmisiÌ_n sexual,TransmisiÌ_n, chequeos y VIH/SIDA,Relaciones saludables y la comunicaciÌ_n	Maestro de escuela,Otros	Charlas en el colegio	SÌ_	No							0	No		Poco probable	Detectar el cÌÁncer de cuello uterino,Detectar el VPH,Mejorar la salud sexual,La prueba es accesible en el centro de salud,La prueba es promovido por los mÌ©dicos / enfermeras,Mejorar la salud prenatal,La prueba fue requerido por el mÌ©dico		No estar menstruando,No aplicarte ningÌ¼n medicamento, jalea, pomadas, cremas, Ì_vulos etc. previo a realizarte la prueba	No		Muy de acuerdo
2016-07-04 08:05:00	2016-07-04 08:28:00	IP Address	186.77.133.71	100	1421	TRUE	2016-07-04 08:28:00	R_1kHot76GmLfWkn0					anonymous	Perla MarÌ_a Norori C/S	2016-07-04	1904-01-01 08:06:00	H-26	21	Rural	La escuela secundaria incompleta	Otros	bicicleta	30	Casada o pareja de hecho	No	Ama de casa	Solo lo suficiente	El sexo y las infecciones de transmisiÌ_n sexual	Maestro de escuela		SÌ_	SÌ_	20	Menos de 3 meses	30	Una enfermera feminina	Respetuoso,Profesional,Amistoso,Experto,SimpÌÁtico	Negativo/regular	0	SÌ_	SÌ_	Poco probable	Detectar el cÌÁncer de cuello uterino,Detectar el VPH,Mejorar la salud sexual,La prueba es accesible en el centro de salud,La prueba es promovido por los mÌ©dicos / enfermeras,Mejorar la salud prenatal,La prueba fue recomendada por el amigo		No estar menstruando,No haber tenido relaciones sexuales tres dÌ_as antes del examen	No	Muy en desacuerdo	Muy de acuerdo	Muy en desacuerdo
2016-07-04 07:56:00	2016-07-04 08:14:00	IP Address	186.77.137.189	100	1111	TRUE	2016-07-04 08:14:00	R_1dhNsw92e1tM4xS					anonymous	MÌÁntica Berio C/S			A41	44	Urbano	La escuela primaria completa	El autobus (en la ruta)		15	Viuda	No	Ama de casa	Solo lo suficiente	Nunca			SÌ_	SÌ_	20	Dos aÌ±os a tres aÌ±os	30	Una enfermera feminina	Respetuoso,Profesional,Amistoso,Experto,SimpÌÁtico	Negativo/regular	2	No		Algo probable	Detectar el cÌÁncer de cuello uterino,Detectar el VPH,Mejorar la salud sexual,La prueba es accesible en el centro de salud,La prueba es promovido por los mÌ©dicos / enfermeras		No estar menstruando,No hacerte lavado o ducha vaginal previo,No aplicarte ningÌ¼n medicamento, jalea, pomadas, cremas, Ì_vulos etc. previo a realizarte la prueba,No haber tenido relaciones sexuales tres dÌ_as antes del examen	No	Muy en desacuerdo	Muy de acuerdo	Muy en desacuerdo
2016-07-04 07:53:00	2016-07-04 08:04:00	IP Address	186.77.133.71	100	637	TRUE	2016-07-04 08:04:00	R_PtC8xlu0Q02gUwh					anonymous	Perla MarÌ_a Norori C/S	2016-07-04	1904-01-01 07:55:00	H-25	43	Urbano	La escuela secundaria completa	El carro		5	Soltera, nunca casada	No	Ama de casa	Solo lo suficiente	Pubertad y reproducciÌ_n,El sexo y las infecciones de transmisiÌ_n sexual,TransmisiÌ_n, chequeos y VIH/SIDA,Relaciones saludables y la comunicaciÌ_n	Maestro de escuela,Programas por extranjeros,Programas del gobierno,Hermanos,MÌ©dicos o clÌ_nicas de salud		SÌ_	SÌ_	27	Menos de 3 meses	15	Una enfermera feminina	Respetuoso,Profesional,Amistoso,Experto,SimpÌÁtico	Negativo/regular	2	No		Muy probable	Detectar el cÌÁncer de cuello uterino,La prueba es accesible en el centro de salud,La prueba es promovido por los mÌ©dicos / enfermeras		No estar menstruando,No aplicarte ningÌ¼n medicamento, jalea, pomadas, cremas, Ì_vulos etc. previo a realizarte la prueba,No haber tenido relaciones sexuales tres dÌ_as antes del examen
2016-07-03 12:23:00	2016-07-03 12:31:00	IP Address	130.132.173.41	100	505	TRUE	2016-07-03 12:31:00	R_1FzZShEM2FhP3bR					anonymous	Perla MarÌ_a Norori C/S	2016-07-03	1904-01-01 09:00:00	V31	23	Rural	La escuela primaria incompleta	Camina		1	Casada o pareja de hecho	No	Ama de casa		Nunca			No	No							1	No		Poco probable			No hay requisitos	No	Muy de acuerdo	Muy de acuerdo
2016-07-03 12:12:00	2016-07-03 12:23:00	IP Address	130.132.173.41	100	638	TRUE	2016-07-03 12:23:00	R_1fmkhmRBuEacfal					anonymous	Perla MarÌ_a Norori C/S	2016-07-03	1904-01-01 08:30:00	V30	25	Rural	La escuela primaria completa	Camina		15	Soltera, nunca casada	No	Ama de casa	Viviendo con comodidad	Pubertad y reproducciÌ_n,El sexo y las infecciones de transmisiÌ_n sexual,TransmisiÌ_n, chequeos y VIH/SIDA,Relaciones saludables y la comunicaciÌ_n	Maestro de escuela,MÌ©dicos o clÌ_nicas de salud		SÌ_	SÌ_	17	Dos aÌ±os a tres aÌ±os	2 meses o mÌÁs	Una enfermera feminina	Respetuoso,Amistoso	Negativo/regular	3	No		Muy poco probable	Detectar el cÌÁncer de cuello uterino,Detectar el VPH		No estar menstruando	No	Algo de acuerdo	Muy de acuerdo	Muy de acuerdo
2016-07-03 11:57:00	2016-07-03 12:08:00	IP Address	130.132.173.41	100	670	TRUE	2016-07-03 12:08:00	R_26fMcsDRdnAnZI1					anonymous	Perla MarÌ_a Norori C/S	2016-07-01	1904-01-01 08:00:00	V29	43	Urbano	La escuela secundaria completa	Camina		20	Casada o pareja de hecho	No	Ama de casa	Solo lo suficiente	Pubertad y reproducciÌ_n,El sexo y las infecciones de transmisiÌ_n sexual,TransmisiÌ_n, chequeos y VIH/SIDA,Relaciones saludables y la comunicaciÌ_n	MÌ©dicos o clÌ_nicas de salud		No	No							1	No		Algo probable	Detectar el cÌÁncer de cuello uterino		No hacerte lavado o ducha vaginal previo,No haber tenido relaciones sexuales tres dÌ_as antes del examen	No	Muy de acuerdo	Muy en desacuerdo	Algo de acuerdo
2016-07-03 11:43:00	2016-07-03 11:56:00	IP Address	130.132.173.41	100	801	TRUE	2016-07-03 11:57:00	R_3lRnaUTDABEomxv					anonymous	Perla MarÌ_a Norori C/S	2016-07-01	1904-01-01 07:14:00	V29	48	Urbano	La escuela secundaria incompleta	El autobus (en la ruta)		5	Casada o pareja de hecho	No	Trabajador independiente	Pobre	El sexo y las infecciones de transmisiÌ_n sexual	MÌ©dicos o clÌ_nicas de salud		No	SÌ_	20	3 meses a 6 meses	7	Una enfermera feminina	Respetuoso,Profesional,Amistoso,Experto,SimpÌÁtico	Negativo/regular	3	No		Muy probable	Detectar el cÌÁncer de cuello uterino,Detectar el VPH,Mejorar la salud sexual,La prueba es accesible en el centro de salud,La prueba es promovido por los mÌ©dicos / enfermeras,Mejorar la salud prenatal,La prueba fue recomendada por el amigo,La prueba fue requerido por el mÌ©dico		No estar menstruando,No hacerte lavado o ducha vaginal previo,No aplicarte ningÌ¼n medicamento, jalea, pomadas, cremas, Ì_vulos etc. previo a realizarte la prueba,No haber tenido relaciones sexuales tres dÌ_as antes del examen	No	Algo de acuerdo	Algo de acuerdo	Muy en desacuerdo
2016-07-01 09:45:00	2016-07-01 10:21:00	IP Address	186.77.133.203	100	2138	TRUE	2016-07-01 10:21:00	R_2XngJHgihipakAE					anonymous	MÌÁntica Berio C/S	2016-07-01	1904-01-01 09:52:00	S16	25	Rural	La escuela secundaria incompleta	El autobus (en la ruta)		30	Casada o pareja de hecho	No	Ama de casa	Pobre	El sexo y las infecciones de transmisiÌ_n sexual,TransmisiÌ_n, chequeos y VIH/SIDA,Relaciones saludables y la comunicaciÌ_n	Maestro de escuela,Libros/ revistas,PelÌ_culas / vÌ_deos,Iglesia,Madre,Otros miembros de la familia,Amigos,MÌ©dicos o clÌ_nicas de salud		SÌ_	SÌ_	20	Menos de 3 meses	2 meses o mÌÁs	Una enfermera feminina	Respetuoso,Profesional,Amistoso,Experto	No ha recibido los resultados	2	SÌ_	SÌ_	Muy poco probable	Detectar el cÌÁncer de cuello uterino,Mejorar la salud sexual,La prueba es accesible en el centro de salud,La prueba es promovido por los mÌ©dicos / enfermeras,Mejorar la salud prenatal,La prueba fue recomendada por el amigo,La prueba fue requerido por el mÌ©dico		No estar menstruando,No hacerte lavado o ducha vaginal previo,No aplicarte ningÌ¼n medicamento, jalea, pomadas, cremas, Ì_vulos etc. previo a realizarte la prueba,No haber tenido relaciones sexuales tres dÌ_as antes del examen	No	Muy en desacuerdo	Muy de acuerdo	Muy en desacuerdo
2016-07-01 08:53:00	2016-07-01 09:42:00	IP Address	186.77.132.61	100	2957	TRUE	2016-07-01 09:42:00	R_eL15exvEZXDkwhD					anonymous	MÌÁntica Berio C/S	2016-07-01	1904-01-01 08:55:00	S15	25	Rural	La escuela primaria completa	Camina		30	Casada o pareja de hecho	No	Ama de casa	Pobre	Nunca			SÌ_	SÌ_	16	Menos de 3 meses	2 meses o mÌÁs	Una enfermera feminina	Respetuoso,Profesional,Amistoso,Experto,SimpÌÁtico	No ha recibido los resultados	2	SÌ_	No	Muy probable	Mejorar la salud sexual,La prueba es accesible en el centro de salud,La prueba es promovido por los mÌ©dicos / enfermeras,Mejorar la salud prenatal,La prueba fue requerido por el mÌ©dico		No estar menstruando,No hacerte lavado o ducha vaginal previo,No aplicarte ningÌ¼n medicamento, jalea, pomadas, cremas, Ì_vulos etc. previo a realizarte la prueba,No haber tenido relaciones sexuales tres dÌ_as antes del examen	No	Muy en desacuerdo	Muy de acuerdo	Muy en desacuerdo
2016-07-01 08:48:00	2016-07-01 09:22:00	IP Address	186.77.137.166	100	2072	TRUE	2016-07-01 09:22:00	R_tGJCtc6hsz9uFgd					anonymous	Perla MarÌ_a Norori C/S			A38	19	Rural	La escuela secundaria completa	El autobus (en la ruta)		30	Casada o pareja de hecho	No	Trabajador independiente	Solo lo suficiente	Pubertad y reproducciÌ_n,El sexo y las infecciones de transmisiÌ_n sexual,TransmisiÌ_n, chequeos y VIH/SIDA	Maestro de escuela,Iglesia,Madre,Padre,Amigos,MÌ©dicos o clÌ_nicas de salud		SÌ_	SÌ_	16	Menos de 3 meses	21	Una mÌ©dica feminina	Respetuoso,Profesional,Amistoso,Experto,SimpÌÁtico	Positivo/irregular	1	No		Muy probable	Detectar el cÌÁncer de cuello uterino,Detectar el VPH,Mejorar la salud sexual,La prueba es accesible en el centro de salud,La prueba es promovido por los mÌ©dicos / enfermeras,Mejorar la salud prenatal,La prueba fue recomendada por el amigo,La prueba fue requerido por el mÌ©dico		No estar menstruando,No hacerte lavado o ducha vaginal previo,No aplicarte ningÌ¼n medicamento, jalea, pomadas, cremas, Ì_vulos etc. previo a realizarte la prueba,No haber tenido relaciones sexuales tres dÌ_as antes del examen	No	Algo de acuerdo	Muy de acuerdo	Muy en desacuerdo
2016-07-01 08:29:00	2016-07-01 08:52:00	IP Address	186.77.132.61	100	1405	TRUE	2016-07-01 08:52:00	R_12FF8ekXg3TgHan					anonymous	MÌÁntica Berio C/S	2016-07-01	1904-01-01 08:31:00	S14	22	Urbano	La educaciÌ_n universitaria incompleta	La moto		15	Casada o pareja de hecho	No	Estudiante	Adinerado	Pubertad y reproducciÌ_n,El sexo y las infecciones de transmisiÌ_n sexual,TransmisiÌ_n, chequeos y VIH/SIDA	Maestro de escuela,Libros/ revistas,Programas por extranjeros,Programas del gobierno,Otros miembros de la familia,MÌ©dicos o clÌ_nicas de salud,El Internet		SÌ_	SÌ_	21	6 meses a un aÌ±o	2 meses o mÌÁs	Una mÌ©dica feminina	Respetuoso,Profesional,Amistoso,Experto,SimpÌÁtico	No lo recuerde	1	SÌ_	SÌ_	Muy probable	Detectar el cÌÁncer de cuello uterino,Detectar el VPH,Mejorar la salud sexual,La prueba es accesible en el centro de salud,La prueba es promovido por los mÌ©dicos / enfermeras,Mejorar la salud prenatal,Otro	Detectar cualquiera enfermedad de alguna infeccion	No estar menstruando,No hacerte lavado o ducha vaginal previo,No aplicarte ningÌ¼n medicamento, jalea, pomadas, cremas, Ì_vulos etc. previo a realizarte la prueba,No haber tenido relaciones sexuales tres dÌ_as antes del examen	No	Muy de acuerdo	Muy de acuerdo	Muy en desacuerdo
2016-07-01 08:14:00	2016-07-01 08:45:00	IP Address	186.77.134.104	100	1865	TRUE	2016-07-01 08:45:00	R_3e2d9VGSkPAJzc8					anonymous	MÌÁntica Berio C/S	2016-07-01	1904-01-01 08:16:00	H-18	24	Urbano	La escuela secundaria incompleta	El autobus (en la ruta)		8	Soltera, nunca casada	No	Ama de casa	Solo lo suficiente	Pubertad y reproducciÌ_n,El sexo y las infecciones de transmisiÌ_n sexual,TransmisiÌ_n, chequeos y VIH/SIDA,Relaciones saludables y la comunicaciÌ_n	Maestro de escuela,Programas del gobierno,Madre		SÌ_	SÌ_	17	Un aÌ±o a dos aÌ±os	30	Una enfermera feminina	Respetuoso,Profesional,Amistoso,Experto,SimpÌÁtico	No lo recuerde	2	SÌ_	SÌ_	Muy probable	Detectar el cÌÁncer de cuello uterino,Detectar el VPH,Mejorar la salud sexual,La prueba es accesible en el centro de salud,La prueba es promovido por los mÌ©dicos / enfermeras,Mejorar la salud prenatal,La prueba fue requerido por el mÌ©dico		No estar menstruando,No hacerte lavado o ducha vaginal previo,No aplicarte ningÌ¼n medicamento, jalea, pomadas, cremas, Ì_vulos etc. previo a realizarte la prueba,No haber tenido relaciones sexuales tres dÌ_as antes del examen	No	Algo de acuerdo	Muy de acuerdo	Muy en desacuerdo
2016-07-01 07:49:00	2016-07-01 08:20:00	IP Address	186.77.132.61	100	1837	TRUE	2016-07-01 08:20:00	R_8lgvPvLkhxWOawV					anonymous	MÌÁntica Berio C/S	2016-07-01	1904-01-01 07:51:00	S13	34	Urbano	La educaciÌ_n universitaria incompleta	El autobus (en la ruta)		30	Casada o pareja de hecho	SÌ_	Empleado no gubernamental	Pobre	El sexo y las infecciones de transmisiÌ_n sexual,TransmisiÌ_n, chequeos y VIH/SIDA,Relaciones saludables y la comunicaciÌ_n	Libros/ revistas,PelÌ_culas / vÌ_deos,Programas del gobierno,Madre,Padre,Hermanos,Hijos		SÌ_	SÌ_	15	Menos de 3 meses	2 meses o mÌÁs	Una mÌ©dica feminina	Respetuoso,Profesional,Amistoso,Experto,SimpÌÁtico	No ha recibido los resultados	2	No		Muy probable	Detectar el cÌÁncer de cuello uterino,Detectar el VPH,Mejorar la salud sexual,La prueba es promovido por los mÌ©dicos / enfermeras,Mejorar la salud prenatal,La prueba fue requerido por el mÌ©dico		No estar menstruando,No hacerte lavado o ducha vaginal previo,No aplicarte ningÌ¼n medicamento, jalea, pomadas, cremas, Ì_vulos etc. previo a realizarte la prueba,No haber tenido relaciones sexuales tres dÌ_as antes del examen	No	Algo de acuerdo	Algo de acuerdo	Algo de acuerdo
2016-07-01 07:59:00	2016-07-01 08:19:00	IP Address	186.77.139.216	100	1242	TRUE	2016-07-01 08:19:00	R_XGFXOF5EfPpH0fn					anonymous	Perla MarÌ_a Norori C/S			A36	21	Rural	La escuela secundaria incompleta	El carro		30	Casada o pareja de hecho	No	No pagado	Viviendo con comodidad	Pubertad y reproducciÌ_n,El sexo y las infecciones de transmisiÌ_n sexual,TransmisiÌ_n, chequeos y VIH/SIDA,Relaciones saludables y la comunicaciÌ_n	Maestro de escuela,PelÌ_culas / vÌ_deos,Iglesia,Madre,Padre,MÌ©dicos o clÌ_nicas de salud		SÌ_	SÌ_	18	Menos de 3 meses	7	Una enfermera feminina	Amistoso	Negativo/regular	1	SÌ_	No	Muy probable	Detectar el cÌÁncer de cuello uterino,Detectar el VPH,Mejorar la salud sexual,La prueba es accesible en el centro de salud,La prueba es promovido por los mÌ©dicos / enfermeras,Mejorar la salud prenatal,La prueba fue requerido por el mÌ©dico		No estar menstruando,No hacerte lavado o ducha vaginal previo,No aplicarte ningÌ¼n medicamento, jalea, pomadas, cremas, Ì_vulos etc. previo a realizarte la prueba,No haber tenido relaciones sexuales tres dÌ_as antes del examen	No	Muy en desacuerdo	Muy de acuerdo	Muy en desacuerdo
2016-07-01 07:24:00	2016-07-01 08:11:00	IP Address	186.77.134.200	100	2836	TRUE	2016-07-01 08:11:00	R_1OMGXdkbVBLHGDa					anonymous	MÌÁntica Berio C/S	2016-07-01	1904-01-01 07:27:00	H-17	24	Urbano	La escuela primaria incompleta	El autobus (en la ruta)		30	Viuda	No	Ama de casa	Pobre	Nunca			SÌ_	SÌ_	17	Tres aÌ±os o mÌÁs	30	Una enfermera feminina	Respetuoso,Profesional,Amistoso,Experto,SimpÌÁtico	Negativo/regular	0	No		Muy probable	Detectar el cÌÁncer de cuello uterino,Detectar el VPH,Mejorar la salud sexual,La prueba es accesible en el centro de salud,La prueba es promovido por los mÌ©dicos / enfermeras,Mejorar la salud prenatal,La prueba fue requerido por el mÌ©dico		No estar menstruando,No hacerte lavado o ducha vaginal previo,No aplicarte ningÌ¼n medicamento, jalea, pomadas, cremas, Ì_vulos etc. previo a realizarte la prueba,No haber tenido relaciones sexuales tres dÌ_as antes del examen	No	Muy en desacuerdo	Muy de acuerdo	Muy en desacuerdo
2016-07-01 07:35:00	2016-07-01 07:57:00	IP Address	186.77.137.152	100	1296	TRUE	2016-07-01 07:57:00	R_O2yGcvUiBNSCo2B					anonymous	Perla MarÌ_a Norori C/S			A35	35	Rural	La escuela primaria completa	El autobus (en la ruta)		60	Soltera, nunca casada	No	Ama de casa		Nunca			No	SÌ_	22	6 meses a un aÌ±o	2 meses o mÌÁs	Una enfermera feminina	Respetuoso,Profesional,Amistoso,Experto,SimpÌÁtico	Negativo/regular	2	No		Muy probable	Detectar el cÌÁncer de cuello uterino,Detectar el VPH,Mejorar la salud sexual,La prueba es accesible en el centro de salud,La prueba es promovido por los mÌ©dicos / enfermeras,Mejorar la salud prenatal,La prueba fue requerido por el mÌ©dico		No estar menstruando,No aplicarte ningÌ¼n medicamento, jalea, pomadas, cremas, Ì_vulos etc. previo a realizarte la prueba,No haber tenido relaciones sexuales tres dÌ_as antes del examen	No	Muy de acuerdo	Muy de acuerdo	Muy en desacuerdo
2016-07-01 07:22:00	2016-07-01 07:48:00	IP Address	186.77.132.61	100	1577	TRUE	2016-07-01 07:48:00	R_1EWImB3txwz4hiG					anonymous	MÌÁntica Berio C/S	2016-07-01	1904-01-01 07:26:00	S12	27	Urbano	La escuela secundaria completa	Camina,El autobus (en la ruta)		15	Casada o pareja de hecho	No	Ama de casa	Pobre	Pubertad y reproducciÌ_n,El sexo y las infecciones de transmisiÌ_n sexual,TransmisiÌ_n, chequeos y VIH/SIDA,Relaciones saludables y la comunicaciÌ_n	Maestro de escuela,Libros/ revistas,Madre,MÌ©dicos o clÌ_nicas de salud		SÌ_	SÌ_	24	3 meses a 6 meses	30	Una mÌ©dica feminina	Respetuoso,Profesional,Amistoso,Experto,SimpÌÁtico	Negativo/regular	1	SÌ_
2016-07-01 07:11:00	2016-07-01 07:34:00	IP Address	186.77.139.216	100	1326	TRUE	2016-07-01 07:34:00	R_3EmOQxaF9bcN6JZ					anonymous	Perla MarÌ_a Norori C/S			A34	23	Urbano	La escuela secundaria completa	El autobus (en la ruta)		15	Casada o pareja de hecho	SÌ_	Empleado no gubernamental	Solo lo suficiente	Pubertad y reproducciÌ_n,El sexo y las infecciones de transmisiÌ_n sexual,TransmisiÌ_n, chequeos y VIH/SIDA,Relaciones saludables y la comunicaciÌ_n	Maestro de escuela,MÌ©dicos o clÌ_nicas de salud,El Internet		SÌ_	SÌ_	19	Menos de 3 meses	7	Una mÌ©dica feminina	Respetuoso,Profesional,Amistoso,Experto	No lo recuerde	1	No		Muy probable	Detectar el cÌÁncer de cuello uterino,Detectar el VPH,Mejorar la salud sexual,La prueba es accesible en el centro de salud,La prueba es promovido por los mÌ©dicos / enfermeras,Mejorar la salud prenatal,La prueba fue recomendada por el amigo,La prueba fue requerido por el mÌ©dico,Otro	Fue recomendada por la familia	No estar menstruando,No hacerte lavado o ducha vaginal previo,No aplicarte ningÌ¼n medicamento, jalea, pomadas, cremas, Ì_vulos etc. previo a realizarte la prueba,No haber tenido relaciones sexuales tres dÌ_as antes del examen	SÌ_	Algo en desacuerdo	Muy de acuerdo	Algo de acuerdo
2016-06-30 17:47:00	2016-06-30 17:55:00	IP Address	161.0.48.244	100	472	TRUE	2016-06-30 17:55:00	R_1KdKqbbgI3zfW0w					anonymous	MÌÁntica Berio C/S	2016-06-30	1904-01-01 10:37:00	S11	44	Urbano	La escuela secundaria incompleta	Camina,El autobus (en la ruta)		20	Divorciada/separada	No	Trabajador independiente	Pobre	TransmisiÌ_n, chequeos y VIH/SIDA,Relaciones saludables y la comunicaciÌ_n	Maestro de escuela,Libros/ revistas,Madre,Hermanos,Amigos,MÌ©dicos o clÌ_nicas de salud,El Internet		SÌ_	SÌ_	22	3 meses a 6 meses	45	Una mÌ©dica feminina	Respetuoso,Profesional,Amistoso,Experto,SimpÌÁtico	Negativo/regular	3	No		Muy probable	Detectar el cÌÁncer de cuello uterino,Detectar el VPH,Mejorar la salud sexual,La prueba es accesible en el centro de salud,La prueba es promovido por los mÌ©dicos / enfermeras,La prueba fue requerido por el mÌ©dico		No hay requisitos	No	Algo de acuerdo	Muy de acuerdo	Muy en desacuerdo
2016-06-30 17:27:00	2016-06-30 17:38:00	IP Address	161.0.48.244	100	651	TRUE	2016-06-30 17:38:00	R_1mwP0nnJReq7a3C					anonymous	MÌÁntica Berio C/S	2016-06-30	1904-01-01 09:37:00	S9	27	Rural	Preescolar	Camina		90	Casada o pareja de hecho	No	Trabajador independiente	Pobre	Pubertad y reproducciÌ_n	Maestro de escuela,Libros/ revistas,PelÌ_culas / vÌ_deos,Iglesia,Programas por extranjeros,Programas del gobierno,Otros,Madre,Padre,Hermanos,Otros miembros de la familia,Amigos,MÌ©dicos o clÌ_nicas de salud	una charla del gobierno	SÌ_	SÌ_	16	Tres aÌ±os o mÌÁs	2 meses o mÌÁs	Una mÌ©dica feminina	Respetuoso,Profesional,Amistoso,Experto,SimpÌÁtico	Negativo/regular	3	SÌ_	No	Muy poco probable	Detectar el cÌÁncer de cuello uterino,Detectar el VPH,Mejorar la salud sexual,La prueba es accesible en el centro de salud,La prueba es promovido por los mÌ©dicos / enfermeras,Mejorar la salud prenatal,La prueba fue recomendada por el amigo,La prueba fue requerido por el mÌ©dico		No estar menstruando,No hacerte lavado o ducha vaginal previo,No aplicarte ningÌ¼n medicamento, jalea, pomadas, cremas, Ì_vulos etc. previo a realizarte la prueba,No haber tenido relaciones sexuales tres dÌ_as antes del examen	No	Muy de acuerdo	Muy de acuerdo	Muy de acuerdo
2016-06-30 13:34:00	2016-06-30 13:49:00	IP Address	161.0.48.244	100	877	TRUE	2016-06-30 13:49:00	R_3MKmRRQX8rk2BPG					anonymous	MÌÁntica Berio C/S	2016-06-30	1904-01-01 08:18:00	H-12	37	Urbano	La educaciÌ_n universitaria completa	El autobus (en la ruta)		10	Casada o pareja de hecho	SÌ_	Desempleado (tiene la capacidad de trabajar)	Viviendo con comodidad	Pubertad y reproducciÌ_n,El sexo y las infecciones de transmisiÌ_n sexual,TransmisiÌ_n, chequeos y VIH/SIDA,Relaciones saludables y la comunicaciÌ_n	Maestro de escuela,Otros,MÌ©dicos o clÌ_nicas de salud,El Internet	universidad	SÌ_	SÌ_	20	Menos de 3 meses	8	Una enfermera feminina	Respetuoso,Profesional,Amistoso,Experto,SimpÌÁtico	Negativo/regular	2	No		Muy probable	Detectar el cÌÁncer de cuello uterino,Detectar el VPH,Mejorar la salud sexual,La prueba es accesible en el centro de salud,La prueba es promovido por los mÌ©dicos / enfermeras,Mejorar la salud prenatal		No estar menstruando,No hacerte lavado o ducha vaginal previo,No aplicarte ningÌ¼n medicamento, jalea, pomadas, cremas, Ì_vulos etc. previo a realizarte la prueba,No haber tenido relaciones sexuales tres dÌ_as antes del examen	No	Algo en desacuerdo	Muy de acuerdo	Algo en desacuerdo
2016-06-30 13:33:00	2016-06-30 13:43:00	IP Address	161.0.48.244	100	618	TRUE	2016-06-30 13:43:00	R_sFstQB1ZsjG6dPP					anonymous	MÌÁntica Berio C/S	2016-06-30	1904-01-01 09:06:00	S8	22	Urbano	La escuela secundaria incompleta	Camina		40	Casada o pareja de hecho	No	Ama de casa	Solo lo suficiente	El sexo y las infecciones de transmisiÌ_n sexual,TransmisiÌ_n, chequeos y VIH/SIDA	Maestro de escuela,Libros/ revistas,Iglesia,Madre,MÌ©dicos o clÌ_nicas de salud		SÌ_	SÌ_	19	3 meses a 6 meses	30	Una enfermera feminina	Respetuoso,Profesional,Amistoso,Experto,SimpÌÁtico	Negativo/regular	0	No		Algo probable	Detectar el cÌÁncer de cuello uterino,Detectar el VPH,Mejorar la salud sexual,La prueba es accesible en el centro de salud,La prueba es promovido por los mÌ©dicos / enfermeras,Mejorar la salud prenatal,La prueba fue requerido por el mÌ©dico		No estar menstruando,No hacerte lavado o ducha vaginal previo,No aplicarte ningÌ¼n medicamento, jalea, pomadas, cremas, Ì_vulos etc. previo a realizarte la prueba,No haber tenido relaciones sexuales tres dÌ_as antes del examen	No	Algo de acuerdo	Muy de acuerdo	Algo en desacuerdo
2016-06-30 13:23:00	2016-06-30 13:34:00	IP Address	161.0.48.244	100	677	TRUE	2016-06-30 13:34:00	R_3L1JoaAki8wJx9y					anonymous	MÌÁntica Berio C/S	2016-06-30	1904-01-01 07:45:00	H-11	44	Urbano	La escuela primaria incompleta	El autobus (en la ruta)		10	Casada o pareja de hecho	No	Ama de casa	Solo lo suficiente	Nunca			SÌ_	SÌ_	15	6 meses a un aÌ±o	2 meses o mÌÁs	Una enfermera feminina	Respetuoso,Profesional,Amistoso,Experto,SimpÌÁtico	Negativo/regular	3	No		Muy probable	Detectar el cÌÁncer de cuello uterino,La prueba es promovido por los mÌ©dicos / enfermeras		No haber tenido relaciones sexuales tres dÌ_as antes del examen	No	Muy en desacuerdo	Muy de acuerdo	Muy en desacuerdo
2016-06-30 13:20:00	2016-06-30 13:31:00	IP Address	161.0.48.244	100	619	TRUE	2016-06-30 13:31:00	R_2E0mx973ElU5N15					anonymous	MÌÁntica Berio C/S	2016-06-30	1904-01-01 07:55:00	S6	31	Urbano	La escuela secundaria incompleta	El autobus (en la ruta)		30	Soltera, nunca casada	No	Ama de casa	Pobre	Nunca			SÌ_	SÌ_	20	Menos de 3 meses	2 meses o mÌÁs	Una enfermera feminina	Respetuoso,Amistoso,Experto,SimpÌÁtico,Malicioso,No profesional	No ha recibido los resultados	1	No		Muy probable	Detectar el cÌÁncer de cuello uterino,Mejorar la salud sexual,La prueba es accesible en el centro de salud,La prueba es promovido por los mÌ©dicos / enfermeras,Mejorar la salud prenatal,La prueba fue requerido por el mÌ©dico		No estar menstruando,No hacerte lavado o ducha vaginal previo,No aplicarte ningÌ¼n medicamento, jalea, pomadas, cremas, Ì_vulos etc. previo a realizarte la prueba,No haber tenido relaciones sexuales tres dÌ_as antes del examen	No	Muy en desacuerdo	Muy de acuerdo	Muy en desacuerdo
2016-06-30 13:07:00	2016-06-30 13:19:00	IP Address	161.0.48.244	100	769	TRUE	2016-06-30 13:19:00	R_1rOgMIj4tyaE9U1					anonymous	MÌÁntica Berio C/S	2016-06-30	1904-01-01 07:09:00	S5	29	Rural	TÌ_tulo de posgrado	El autobus (en la ruta)		20	Casada o pareja de hecho	No	Desempleado (tiene la capacidad de trabajar)	Pobre	Relaciones saludables y la comunicaciÌ_n	Iglesia,Madre,Padre,Hermanos,Amigos,MÌ©dicos o clÌ_nicas de salud,El Internet		SÌ_	SÌ_	27	6 meses a un aÌ±o	30	Una mÌ©dica feminina	Respetuoso,Profesional,Amistoso,Experto,SimpÌÁtico	Indeterminado	1	No		Muy poco probable	Detectar el cÌÁncer de cuello uterino,Detectar el VPH,Mejorar la salud sexual,La prueba es accesible en el centro de salud,La prueba es promovido por los mÌ©dicos / enfermeras,Mejorar la salud prenatal,La prueba fue recomendada por el amigo,La prueba fue requerido por el mÌ©dico,Otro	porque hace un aÌ±o de su Ì¼ltima prueba	No hay requisitos	No	Algo de acuerdo	Algo de acuerdo	Muy en desacuerdo
2016-06-30 13:03:00	2016-06-30 13:18:00	IP Address	161.0.48.244	100	4886	TRUE	2016-06-30 13:18:00	R_6hVDYzfgenroQgR					anonymous	MÌÁntica Berio C/S	2016-06-30	1904-01-01 07:16:00	H-10	22	Urbano	La educaciÌ_n universitaria incompleta	El autobus (en la ruta)		15	Casada o pareja de hecho	No	Estudiante	Solo lo suficiente	Pubertad y reproducciÌ_n,El sexo y las infecciones de transmisiÌ_n sexual,TransmisiÌ_n, chequeos y VIH/SIDA,Relaciones saludables y la comunicaciÌ_n	Maestro de escuela,Libros/ revistas,Programas del gobierno,Madre,El Internet		SÌ_	SÌ_	17	Dos aÌ±os a tres aÌ±os	30	Una enfermera feminina	Grosero	No lo recuerde	0	No		Muy probable	Detectar el cÌÁncer de cuello uterino,Detectar el VPH,Mejorar la salud sexual,La prueba es accesible en el centro de salud,La prueba es promovido por los mÌ©dicos / enfermeras		No estar menstruando,No hacerte lavado o ducha vaginal previo,No aplicarte ningÌ¼n medicamento, jalea, pomadas, cremas, Ì_vulos etc. previo a realizarte la prueba,No haber tenido relaciones sexuales tres dÌ_as antes del examen	No	Algo de acuerdo	Muy de acuerdo	Algo de acuerdo
2016-06-30 10:50:00	2016-06-30 11:36:00	IP Address	186.77.134.81	100	2765	TRUE	2016-06-30 11:36:00	R_agu1USK9mOcwp5T					anonymous	MÌÁntica Berio C/S	2016-06-30	1904-01-01 11:06:00	H-16	22	Urbano	La escuela secundaria completa	Camina		20	Divorciada/separada	No	Ama de casa	Solo lo suficiente	Pubertad y reproducciÌ_n,El sexo y las infecciones de transmisiÌ_n sexual,TransmisiÌ_n, chequeos y VIH/SIDA,Relaciones saludables y la comunicaciÌ_n	Maestro de escuela,Amigos,El Internet		SÌ_	SÌ_	16	Menos de 3 meses	30	Una mÌ©dica feminina	Respetuoso	Negativo/regular	1	SÌ_	SÌ_	Poco probable	Detectar el cÌÁncer de cuello uterino,La prueba es accesible en el centro de salud,Mejorar la salud prenatal		No estar menstruando,No hacerte lavado o ducha vaginal previo,No aplicarte ningÌ¼n medicamento, jalea, pomadas, cremas, Ì_vulos etc. previo a realizarte la prueba,No haber tenido relaciones sexuales tres dÌ_as antes del examen	No	Muy en desacuerdo	Muy de acuerdo	Muy en desacuerdo
2016-06-30 10:22:00	2016-06-30 10:50:00	IP Address	186.77.134.43	100	1656	TRUE	2016-06-30 10:50:00	R_1mV3qLkQdt6Mr3l					anonymous	MÌÁntica Berio C/S	2016-06-30	1904-01-01 10:27:00	H-15	31	Urbano	La escuela secundaria incompleta	El autobus (en la ruta)		20	Casada o pareja de hecho	No	Ama de casa	Solo lo suficiente	Pubertad y reproducciÌ_n,El sexo y las infecciones de transmisiÌ_n sexual,TransmisiÌ_n, chequeos y VIH/SIDA,Relaciones saludables y la comunicaciÌ_n	Maestro de escuela,Libros/ revistas,PelÌ_culas / vÌ_deos,Programas del gobierno,Madre,Hermanos,Otros miembros de la familia,Amigos,MÌ©dicos o clÌ_nicas de salud,El Internet		SÌ_	SÌ_	22	Un aÌ±o a dos aÌ±os	30	Una mÌ©dica feminina	Respetuoso,Profesional,Amistoso,Experto,SimpÌÁtico	Negativo/regular	2	No		Muy probable	Detectar el cÌÁncer de cuello uterino,Detectar el VPH,Mejorar la salud sexual,La prueba es accesible en el centro de salud,La prueba es promovido por los mÌ©dicos / enfermeras,Mejorar la salud prenatal,La prueba fue requerido por el mÌ©dico		No hacerte lavado o ducha vaginal previo,No aplicarte ningÌ¼n medicamento, jalea, pomadas, cremas, Ì_vulos etc. previo a realizarte la prueba,No haber tenido relaciones sexuales tres dÌ_as antes del examen	No	Algo de acuerdo	Muy de acuerdo	Algo en desacuerdo
2016-06-30 10:14:00	2016-06-30 10:36:00	IP Address	186.77.137.1	100	1311	TRUE	2016-06-30 10:36:00	R_Cmrkik8hMo6YE6Z					anonymous	Sutiaba C/S			A33	21	Urbano	La escuela secundaria completa	Camina,El carro		20	Casada o pareja de hecho	No	Ama de casa	Solo lo suficiente	Relaciones saludables y la comunicaciÌ_n	Maestro de escuela,Iglesia,El Internet		SÌ_	SÌ_	18	3 meses a 6 meses	30	Una mÌ©dica feminina	Respetuoso,Profesional,Amistoso,Experto,SimpÌÁtico	Positivo/irregular	0	No		Muy probable	Detectar el cÌÁncer de cuello uterino,Detectar el VPH,Mejorar la salud sexual,La prueba es accesible en el centro de salud,La prueba es promovido por los mÌ©dicos / enfermeras,Mejorar la salud prenatal,La prueba fue requerido por el mÌ©dico		No estar menstruando,No hacerte lavado o ducha vaginal previo,No aplicarte ningÌ¼n medicamento, jalea, pomadas, cremas, Ì_vulos etc. previo a realizarte la prueba,No haber tenido relaciones sexuales tres dÌ_as antes del examen	No	Algo de acuerdo	Muy de acuerdo	Muy en desacuerdo
2016-06-30 10:07:00	2016-06-30 10:26:00	IP Address	186.77.135.47	100	1118	TRUE	2016-06-30 10:26:00	R_2PwhsjSHOEyxECF					anonymous	Sutiaba C/S	2016-06-30	1904-01-01 10:08:00	V27	20	Urbano	La escuela secundaria incompleta	El autobus (en la ruta)		10	Casada o pareja de hecho	No	Ama de casa	Pobre	Nunca			SÌ_	No							2	No		Muy poco probable	Detectar el cÌÁncer de cuello uterino,Mejorar la salud sexual,Mejorar la salud prenatal		No estar menstruando	SÌ_	Algo en desacuerdo	Muy de acuerdo	Muy en desacuerdo
2016-06-30 09:47:00	2016-06-30 10:22:00	IP Address	186.77.134.43	100	2073	TRUE	2016-06-30 10:22:00	R_2X5kilaOxTDpSs2					anonymous	MÌÁntica Berio C/S	2016-06-30	1904-01-01 09:48:00	H-14	49	Urbano	La educaciÌ_n universitaria completa	El autobus (en la ruta)		30	Casada o pareja de hecho	No	Desempleado (tiene la capacidad de trabajar)	Solo lo suficiente	TransmisiÌ_n, chequeos y VIH/SIDA,Relaciones saludables y la comunicaciÌ_n	Otros,MÌ©dicos o clÌ_nicas de salud	television	SÌ_	SÌ_	25	Un aÌ±o a dos aÌ±os	7	Una mÌ©dica feminina	Respetuoso,Profesional,Amistoso,Experto,SimpÌÁtico	Negativo/regular	2	No		Muy probable	La prueba fue requerido por el mÌ©dico			No	Muy en desacuerdo	Muy de acuerdo	Muy en desacuerdo
2016-06-30 09:46:00	2016-06-30 10:14:00	IP Address	186.77.137.129	100	1676	TRUE	2016-06-30 10:14:00	R_1LBEDiZQPrRU2b8					anonymous	Sutiaba C/S			A32	33	Urbano	La escuela secundaria completa	Camina		4	Casada o pareja de hecho	No	Ama de casa	Solo lo suficiente	Nunca			SÌ_	SÌ_	22	Menos de 3 meses	15	Una mÌ©dica feminina	Respetuoso	Positivo/irregular	2	SÌ_	SÌ_	Muy probable	Detectar el cÌÁncer de cuello uterino,La prueba es promovido por los mÌ©dicos / enfermeras,Mejorar la salud prenatal		No estar menstruando,No aplicarte ningÌ¼n medicamento, jalea, pomadas, cremas, Ì_vulos etc. previo a realizarte la prueba,No haber tenido relaciones sexuales tres dÌ_as antes del examen	SÌ_	Algo de acuerdo	Muy de acuerdo	Muy de acuerdo
2016-06-30 09:18:00	2016-06-30 10:05:00	IP Address	186.77.135.47	100	2803	TRUE	2016-06-30 10:05:00	R_1PY8V0TRT18a7R5					anonymous	Sutiaba C/S	2016-06-30	1904-01-01 09:19:00	V26	34	Rural	La escuela secundaria incompleta	Camina		90	Soltera, nunca casada	No	Ama de casa	Solo lo suficiente	Nunca			No	No							3	No		Muy poco probable	Otro	to see if she was sick	No hay requisitos	No	Muy de acuerdo	Muy de acuerdo	Algo de acuerdo
2016-06-30 09:41:00	2016-06-30 09:46:00	IP Address	186.77.138.13	100	260	TRUE	2016-06-30 09:46:00	R_3mlWUe8U5GcAO0x					anonymous	Sutiaba C/S			A31	33	Urbano	La educaciÌ_n universitaria completa	Camina		7	Casada o pareja de hecho	SÌ_	Ama de casa	Solo lo suficiente	Pubertad y reproducciÌ_n
2016-06-30 09:21:00	2016-06-30 09:40:00	IP Address	186.77.138.13	100	1088	TRUE	2016-06-30 09:40:00	R_DpH65L1rvNQSGNr					anonymous	Sutiaba C/S			A30	37	Urbano	La escuela secundaria incompleta	Camina		20	Soltera, nunca casada	SÌ_	Empleado no gubernamental	Pobre	Pubertad y reproducciÌ_n,El sexo y las infecciones de transmisiÌ_n sexual,TransmisiÌ_n, chequeos y VIH/SIDA,Relaciones saludables y la comunicaciÌ_n	Maestro de escuela		SÌ_	SÌ_	17	6 meses a un aÌ±o	30	Una mÌ©dica feminina	Respetuoso,Profesional,Amistoso,Experto,SimpÌÁtico	Negativo/regular	2	No		Muy probable	Detectar el cÌÁncer de cuello uterino,Detectar el VPH,Mejorar la salud sexual,La prueba es accesible en el centro de salud,La prueba es promovido por los mÌ©dicos / enfermeras,Mejorar la salud prenatal,La prueba fue recomendada por el amigo,La prueba fue requerido por el mÌ©dico		No hacerte lavado o ducha vaginal previo,No aplicarte ningÌ¼n medicamento, jalea, pomadas, cremas, Ì_vulos etc. previo a realizarte la prueba,No haber tenido relaciones sexuales tres dÌ_as antes del examen	No	Muy en desacuerdo	Muy de acuerdo	Muy de acuerdo
2016-06-30 09:02:00	2016-06-30 09:38:00	IP Address	186.77.135.212	100	2147	TRUE	2016-06-30 09:38:00	R_2WVj4ej0W47H02L					anonymous	MÌÁntica Berio C/S	2016-06-30	1904-01-01 09:09:00	H-13	27	Urbano	La escuela secundaria incompleta	El autobus (en la ruta)		35	Casada o pareja de hecho	No	Ama de casa	Solo lo suficiente	El sexo y las infecciones de transmisiÌ_n sexual,Relaciones saludables y la comunicaciÌ_n	Maestro de escuela,Madre,Hermanos,Otros miembros de la familia		SÌ_	SÌ_	15	6 meses a un aÌ±o	30	Una enfermera feminina	Profesional	Negativo/regular	3	No		Muy probable	Detectar el cÌÁncer de cuello uterino,La prueba es promovido por los mÌ©dicos / enfermeras,La prueba fue requerido por el mÌ©dico		No haber tenido relaciones sexuales tres dÌ_as antes del examen	No	Algo en desacuerdo	Muy de acuerdo	Muy en desacuerdo
2016-06-30 09:02:00	2016-06-30 09:21:00	IP Address	186.77.136.141	100	1130	TRUE	2016-06-30 09:21:00	R_ZmIUpTgKUyon4bf					anonymous	Sutiaba C/S			A29	30	Urbano	La escuela secundaria completa	El autobus (en la ruta)		20	Soltera, nunca casada	No	Ama de casa	Pobre	Pubertad y reproducciÌ_n,TransmisiÌ_n, chequeos y VIH/SIDA,Relaciones saludables y la comunicaciÌ_n	El Internet		SÌ_	No							4	No		Muy poco probable	Detectar el cÌÁncer de cuello uterino,Detectar el VPH,Mejorar la salud sexual,La prueba es accesible en el centro de salud,Mejorar la salud prenatal,La prueba fue requerido por el mÌ©dico		No hacerte lavado o ducha vaginal previo,No aplicarte ningÌ¼n medicamento, jalea, pomadas, cremas, Ì_vulos etc. previo a realizarte la prueba,No haber tenido relaciones sexuales tres dÌ_as antes del examen	No	Muy de acuerdo	Muy de acuerdo	Muy de acuerdo
2016-06-30 08:26:00	2016-06-30 09:16:00	IP Address	186.77.132.141	100	2982	TRUE	2016-06-30 09:16:00	R_3hzI46ZLvAY4v9b					anonymous	Sutiaba C/S	2016-06-30	1904-01-01 08:30:00	V25	29	Rural	La escuela primaria completa	Camina		15	Soltera, nunca casada	No	Trabajador independiente	Pobre	Nunca			SÌ_	No							2	No		Muy poco probable			No estar menstruando,No haber tenido relaciones sexuales tres dÌ_as antes del examen	No	Muy en desacuerdo	Muy de acuerdo	Muy de acuerdo
2016-06-30 08:40:00	2016-06-30 09:02:00	IP Address	186.77.137.205	100	1294	TRUE	2016-06-30 09:02:00	R_Rhqr0ypQNP324pP					anonymous	Sutiaba C/S			A28	25	Urbano	La escuela secundaria completa	El autobus (en la ruta)		30	Casada o pareja de hecho	No	Ama de casa	Viviendo con comodidad	TransmisiÌ_n, chequeos y VIH/SIDA,Relaciones saludables y la comunicaciÌ_n	Maestro de escuela,Libros/ revistas,Iglesia,MÌ©dicos o clÌ_nicas de salud,El Internet		SÌ_	SÌ_	20	3 meses a 6 meses	3	Una mÌ©dica feminina	Respetuoso,Profesional,Amistoso,Experto,SimpÌÁtico	Positivo/irregular	2	No		Muy poco probable	Detectar el cÌÁncer de cuello uterino,Detectar el VPH,Mejorar la salud sexual,La prueba es accesible en el centro de salud,La prueba es promovido por los mÌ©dicos / enfermeras,Mejorar la salud prenatal,La prueba fue requerido por el mÌ©dico		No estar menstruando,No hacerte lavado o ducha vaginal previo,No aplicarte ningÌ¼n medicamento, jalea, pomadas, cremas, Ì_vulos etc. previo a realizarte la prueba,No haber tenido relaciones sexuales tres dÌ_as antes del examen	No	Algo de acuerdo	Muy de acuerdo	Muy en desacuerdo
2016-06-30 08:05:00	2016-06-30 08:23:00	IP Address	186.77.135.243	100	1105	TRUE	2016-06-30 08:23:00	R_2to0UzqxWPw726x					anonymous	Sutiaba C/S	2016-06-30	1904-01-01 08:00:00	V25	26	Urbano	La escuela secundaria completa	Camina		10	Soltera, nunca casada	No	Estudiante	Solo lo suficiente	Pubertad y reproducciÌ_n,El sexo y las infecciones de transmisiÌ_n sexual,TransmisiÌ_n, chequeos y VIH/SIDA	Maestro de escuela,Otros miembros de la familia,MÌ©dicos o clÌ_nicas de salud,El Internet		SÌ_	SÌ_	22	6 meses a un aÌ±o	10	Una enfermera feminina	Respetuoso,Profesional,Amistoso	No lo recuerde	0	No		Muy probable	Detectar el cÌÁncer de cuello uterino		No estar menstruando,No hacerte lavado o ducha vaginal previo,No aplicarte ningÌ¼n medicamento, jalea, pomadas, cremas, Ì_vulos etc. previo a realizarte la prueba,No haber tenido relaciones sexuales tres dÌ_as antes del examen	No	Muy en desacuerdo	Muy de acuerdo	Muy en desacuerdo
2016-06-30 07:56:00	2016-06-30 08:14:00	IP Address	186.77.136.13	100	1046	TRUE	2016-06-30 08:14:00	R_31XziwFY0DbBpjl					anonymous	Sutiaba C/S			A26	45	Rural	La escuela secundaria completa	Camina		10	Casada o pareja de hecho	No	Ama de casa	Solo lo suficiente	Relaciones saludables y la comunicaciÌ_n	Maestro de escuela,Programas por extranjeros,Programas del gobierno,MÌ©dicos o clÌ_nicas de salud		SÌ_	SÌ_	20	6 meses a un aÌ±o	30	Un mÌ©dico masculino	Respetuoso,Profesional,Amistoso,Experto	Negativo/regular	6	No		Poco probable	Detectar el cÌÁncer de cuello uterino,Mejorar la salud sexual,La prueba es accesible en el centro de salud,La prueba es promovido por los mÌ©dicos / enfermeras,Mejorar la salud prenatal,La prueba fue requerido por el mÌ©dico		No estar menstruando,No hacerte lavado o ducha vaginal previo,No aplicarte ningÌ¼n medicamento, jalea, pomadas, cremas, Ì_vulos etc. previo a realizarte la prueba,No haber tenido relaciones sexuales tres dÌ_as antes del examen	No	Muy en desacuerdo	Muy de acuerdo	Muy en desacuerdo
2016-06-30 07:39:00	2016-06-30 08:03:00	IP Address	186.77.135.243	100	1404	TRUE	2016-06-30 08:03:00	R_af8LSOlb7aJAbqF					anonymous	Sutiaba C/S	2016-06-30	1904-01-01 07:39:00	V24	28	Urbano	La educaciÌ_n universitaria completa	El carro,La moto		7	Casada o pareja de hecho	SÌ_	Empleado del gobierno	Solo lo suficiente	El sexo y las infecciones de transmisiÌ_n sexual	Maestro de escuela,Madre,Padre		No	No							1	No		Poco probable	Detectar el cÌÁncer de cuello uterino		No hay requisitos	No		Muy de acuerdo	Muy en desacuerdo
2016-06-30 07:00:00	2016-06-30 07:33:00	IP Address	186.77.135.243	100	1982	TRUE	2016-06-30 07:33:00	R_3soXS3iuGEwKN9b					anonymous	Sutiaba C/S	2016-06-30	1904-01-01 07:00:00	V22	22	Rural	La escuela secundaria incompleta	El autobus (en la ruta)		30	Casada o pareja de hecho	No	Ama de casa	Pobre	Nunca			SÌ_	SÌ_	21	6 meses a un aÌ±o	30	Una enfermera feminina	Profesional,Amistoso	Negativo/regular	0	SÌ_	No	Poco probable	Detectar el cÌÁncer de cuello uterino,Mejorar la salud sexual		No estar menstruando,No hacerte lavado o ducha vaginal previo,No aplicarte ningÌ¼n medicamento, jalea, pomadas, cremas, Ì_vulos etc. previo a realizarte la prueba,No haber tenido relaciones sexuales tres dÌ_as antes del examen	No	Algo de acuerdo	Muy de acuerdo	Algo en desacuerdo
2016-06-29 13:36:00	2016-06-29 13:45:00	IP Address	161.0.48.196	100	525	TRUE	2016-06-29 13:45:00	R_PFfW4luMWWjIhZT					anonymous	Sutiaba C/S	2016-06-29	1904-01-01 10:12:00	S4	37	Urbano	La escuela secundaria incompleta	Camina		15	Casada o pareja de hecho	No	Ama de casa	Pobre	Pubertad y reproducciÌ_n,El sexo y las infecciones de transmisiÌ_n sexual,TransmisiÌ_n, chequeos y VIH/SIDA,Relaciones saludables y la comunicaciÌ_n	Libros/ revistas,Programas por extranjeros,MÌ©dicos o clÌ_nicas de salud		SÌ_	SÌ_	20	6 meses a un aÌ±o	30	Una mÌ©dica feminina	Respetuoso,Profesional,Amistoso,Experto,SimpÌÁtico	Negativo/regular	3	SÌ_	No	Muy probable	Detectar el cÌÁncer de cuello uterino,Detectar el VPH,Mejorar la salud sexual,La prueba es accesible en el centro de salud,La prueba es promovido por los mÌ©dicos / enfermeras,La prueba fue requerido por el mÌ©dico,Otro	Tiene una historia de inflamaciÌ_n severa	No estar menstruando,No hacerte lavado o ducha vaginal previo,No aplicarte ningÌ¼n medicamento, jalea, pomadas, cremas, Ì_vulos etc. previo a realizarte la prueba,No haber tenido relaciones sexuales tres dÌ_as antes del examen	No	Muy en desacuerdo	Muy de acuerdo	Muy en desacuerdo
2016-06-29 13:25:00	2016-06-29 13:36:00	IP Address	161.0.48.196	100	645	TRUE	2016-06-29 13:36:00	R_D7Pu4Z7lRv6pSx3					anonymous	Sutiaba C/S	2016-06-29	1904-01-01 09:04:00	S3	27	Urbano	La escuela primaria incompleta	El autobus (en la ruta)		20	Divorciada/separada	No	Ama de casa	Solo lo suficiente	Pubertad y reproducciÌ_n,El sexo y las infecciones de transmisiÌ_n sexual	MÌ©dicos o clÌ_nicas de salud		SÌ_	SÌ_	17	3 meses a 6 meses	7	Una mÌ©dica feminina	Respetuoso,Profesional,Amistoso,Experto	Negativo/regular	3	No		Poco probable	Detectar el cÌÁncer de cuello uterino,Detectar el VPH,Mejorar la salud sexual,La prueba es accesible en el centro de salud,La prueba es promovido por los mÌ©dicos / enfermeras,Mejorar la salud prenatal,La prueba fue requerido por el mÌ©dico		No estar menstruando	No	Muy en desacuerdo	Muy de acuerdo	Algo en desacuerdo
2016-06-29 13:10:00	2016-06-29 13:22:00	IP Address	161.0.48.196	100	746	TRUE	2016-06-29 13:22:00	R_2TQOZk5gbFdqmS9					anonymous	Sutiaba C/S	2016-06-29	1904-01-01 08:17:00	S2	33	Urbano	La escuela secundaria completa	El autobus (en la ruta)		10	Casada o pareja de hecho	No	Trabajador independiente	Solo lo suficiente	Relaciones saludables y la comunicaciÌ_n	Maestro de escuela,Libros/ revistas,Programas por extranjeros,Madre,Padre,Hermanos,Otros miembros de la familia,Amigos,MÌ©dicos o clÌ_nicas de salud,El Internet		SÌ_	SÌ_	27	Menos de 3 meses	15	Una mÌ©dica feminina	Inepto,Malicioso,Irrespetuoso,No profesional,Grosero	No ha recibido los resultados	2	No		Muy probable	Detectar el cÌÁncer de cuello uterino,Detectar el VPH,Mejorar la salud sexual,La prueba es accesible en el centro de salud,La prueba es promovido por los mÌ©dicos / enfermeras,Mejorar la salud prenatal,La prueba fue recomendada por el amigo,La prueba fue requerido por el mÌ©dico		No estar menstruando,No hacerte lavado o ducha vaginal previo,No aplicarte ningÌ¼n medicamento, jalea, pomadas, cremas, Ì_vulos etc. previo a realizarte la prueba,No haber tenido relaciones sexuales tres dÌ_as antes del examen	No	Muy de acuerdo	Muy de acuerdo	Algo de acuerdo
2016-06-29 10:34:00	2016-06-29 10:58:00	IP Address	186.77.132.146	100	1474	TRUE	2016-06-29 10:58:00	R_3HMxGRfUGywWqD7					anonymous	Sutiaba C/S	2016-06-29	1904-01-01 10:30:00	V21	28	Urbano	La educaciÌ_n universitaria incompleta	El autobus (en la ruta)		30	Casada o pareja de hecho	No	Ama de casa	Solo lo suficiente	El sexo y las infecciones de transmisiÌ_n sexual,TransmisiÌ_n, chequeos y VIH/SIDA,Relaciones saludables y la comunicaciÌ_n	Maestro de escuela		SÌ_	SÌ_	25	6 meses a un aÌ±o	30	Un mÌ©dico masculino	Profesional,Amistoso,Experto	Negativo/regular	1	SÌ_	SÌ_	Algo probable	Detectar el cÌÁncer de cuello uterino		No hay requisitos	No	Muy en desacuerdo	Muy de acuerdo	Muy en desacuerdo
2016-06-29 10:16:00	2016-06-29 10:37:00	IP Address	186.77.136.87	100	1286	TRUE	2016-06-29 10:37:00	R_6Y8Njyp5kThIlUt					anonymous	Sutiaba C/S			A23	19	Urbano	La escuela primaria completa	El autobus (en la ruta),La moto		15	Casada o pareja de hecho	No	Ama de casa	Pobre	Pubertad y reproducciÌ_n,El sexo y las infecciones de transmisiÌ_n sexual,TransmisiÌ_n, chequeos y VIH/SIDA,Relaciones saludables y la comunicaciÌ_n	Maestro de escuela		SÌ_	SÌ_	14	6 meses a un aÌ±o	2 meses o mÌÁs	Una mÌ©dica feminina	Respetuoso,Profesional,Amistoso,Experto,SimpÌÁtico	No ha recibido los resultados	1	SÌ_	SÌ_	Muy probable	Detectar el cÌÁncer de cuello uterino,Detectar el VPH,Mejorar la salud sexual,La prueba es accesible en el centro de salud,La prueba es promovido por los mÌ©dicos / enfermeras,Mejorar la salud prenatal,La prueba fue requerido por el mÌ©dico		No haber tenido relaciones sexuales tres dÌ_as antes del examen	No	Algo de acuerdo		Muy en desacuerdo
2016-06-29 09:46:00	2016-06-29 10:20:00	IP Address	186.77.135.222	100	2079	TRUE	2016-06-29 10:21:00	R_1M0bhMkOW1g6Aiz					anonymous	Sutiaba C/S	2016-06-29	1904-01-01 09:46:00	H-9	19	Urbano	La escuela primaria completa	Camina		120	Casada o pareja de hecho	No	Desempleado (tiene la capacidad de trabajar)	Pobre	Pubertad y reproducciÌ_n,TransmisiÌ_n, chequeos y VIH/SIDA	Maestro de escuela		SÌ_	SÌ_	19	Menos de 3 meses	30	Una mÌ©dica feminina	Respetuoso,Profesional,Amistoso,Experto,SimpÌÁtico	Negativo/regular	1	SÌ_	SÌ_	Muy poco probable	Mejorar la salud sexual,La prueba es promovido por los mÌ©dicos / enfermeras,Mejorar la salud prenatal,La prueba fue requerido por el mÌ©dico		No haber tenido relaciones sexuales tres dÌ_as antes del examen	No	Muy de acuerdo	Muy de acuerdo	Muy en desacuerdo
2016-06-29 09:37:00	2016-06-29 10:06:00	IP Address	186.77.132.98	100	1704	TRUE	2016-06-29 10:06:00	R_3Dq3bTHBFnP8b0G					anonymous	Sutiaba C/S	2016-06-29	1904-01-01 09:38:00	V20	19	Urbano	La escuela secundaria incompleta	Camina		20	Casada o pareja de hecho	No	Ama de casa	Viviendo con comodidad	Pubertad y reproducciÌ_n,El sexo y las infecciones de transmisiÌ_n sexual,TransmisiÌ_n, chequeos y VIH/SIDA,Relaciones saludables y la comunicaciÌ_n	Maestro de escuela,Madre,Padre,Otros miembros de la familia		SÌ_	SÌ_	19	Tres aÌ±os o mÌÁs		Una mÌ©dica feminina	Respetuoso,Profesional,Amistoso,Experto,SimpÌÁtico	No ha recibido los resultados	0	SÌ_	SÌ_	Poco probable	Detectar el cÌÁncer de cuello uterino,Mejorar la salud sexual,Mejorar la salud prenatal		No aplicarte ningÌ¼n medicamento, jalea, pomadas, cremas, Ì_vulos etc. previo a realizarte la prueba,No haber tenido relaciones sexuales tres dÌ_as antes del examen	No	Muy en desacuerdo	Algo de acuerdo	Muy en desacuerdo
2016-06-29 09:30:00	2016-06-29 09:50:00	IP Address	186.77.139.22	100	1203	TRUE	2016-06-29 09:50:00	R_tYtaLaApdFGo72V					anonymous	Sutiaba C/S			A21	23	Rural	La educaciÌ_n universitaria completa	El autobus (en la ruta)		10	Casada o pareja de hecho	No	Empleado no gubernamental	Viviendo con comodidad	Pubertad y reproducciÌ_n,El sexo y las infecciones de transmisiÌ_n sexual,TransmisiÌ_n, chequeos y VIH/SIDA,Relaciones saludables y la comunicaciÌ_n	Libros/ revistas,Otros,MÌ©dicos o clÌ_nicas de salud,El Internet	Universidad	SÌ_	SÌ_	22	6 meses a un aÌ±o	2 meses o mÌÁs	Una mÌ©dica feminina	Respetuoso,Profesional,Amistoso,Experto,SimpÌÁtico	Negativo/regular	1	SÌ_	SÌ_	Muy probable	Detectar el cÌÁncer de cuello uterino,Detectar el VPH,Mejorar la salud sexual,La prueba es accesible en el centro de salud,La prueba es promovido por los mÌ©dicos / enfermeras,Mejorar la salud prenatal,La prueba fue requerido por el mÌ©dico		No estar menstruando,No aplicarte ningÌ¼n medicamento, jalea, pomadas, cremas, Ì_vulos etc. previo a realizarte la prueba,No haber tenido relaciones sexuales tres dÌ_as antes del examen	No	Muy en desacuerdo	Muy de acuerdo	Muy en desacuerdo
2016-06-29 09:03:00	2016-06-29 09:46:00	IP Address	186.77.135.222	100	2558	TRUE	2016-06-29 09:46:00	R_3MbrUrGTUPA8I4I					anonymous	Perla MarÌ_a Norori C/S	2016-06-29	1904-01-01 09:03:00	H-8	24	Urbano	La educaciÌ_n universitaria completa	El autobus (en la ruta)		10	Casada o pareja de hecho	No	Ama de casa	Solo lo suficiente	Pubertad y reproducciÌ_n,El sexo y las infecciones de transmisiÌ_n sexual,TransmisiÌ_n, chequeos y VIH/SIDA,Relaciones saludables y la comunicaciÌ_n	Maestro de escuela,Amigos,El Internet		SÌ_	SÌ_	21	6 meses a un aÌ±o	15	Una enfermera feminina	Respetuoso,Profesional,Amistoso	Negativo/regular	1	No		Muy probable	Detectar el cÌÁncer de cuello uterino,Detectar el VPH,La prueba es promovido por los mÌ©dicos / enfermeras,Mejorar la salud prenatal,La prueba fue requerido por el mÌ©dico		No estar menstruando,No haber tenido relaciones sexuales tres dÌ_as antes del examen	No	Muy en desacuerdo	Muy de acuerdo	Algo en desacuerdo
2016-06-29 08:52:00	2016-06-29 09:34:00	IP Address	186.77.132.98	100	2512	TRUE	2016-06-29 09:34:00	R_3qz1UD62bsjdcuC					anonymous	Sutiaba C/S	2016-06-29	1904-01-01 08:52:00	V19	24	Urbano	La educaciÌ_n universitaria completa	Camina		5	Soltera, nunca casada	No	Desempleado (tiene la capacidad de trabajar)	Pobre	Pubertad y reproducciÌ_n,El sexo y las infecciones de transmisiÌ_n sexual,TransmisiÌ_n, chequeos y VIH/SIDA	Maestro de escuela,Programas por extranjeros		SÌ_	SÌ_	23	6 meses a un aÌ±o	7	Un mÌ©dico masculino	Profesional,Irrespetuoso	Negativo/regular	0	SÌ_	No	Muy probable	Detectar el cÌÁncer de cuello uterino		No haber tenido relaciones sexuales tres dÌ_as antes del examen	No	Algo en desacuerdo	Muy de acuerdo	Algo en desacuerdo
2016-06-29 09:04:00	2016-06-29 09:28:00	IP Address	186.77.138.214	100	1450	TRUE	2016-06-29 09:28:00	R_1LZEg25OjM8iM9R					anonymous	Sutiaba C/S			A20	30	Urbano	La educaciÌ_n universitaria completa	Camina		20	Casada o pareja de hecho	No	Desempleado (tiene la capacidad de trabajar)	Solo lo suficiente	TransmisiÌ_n, chequeos y VIH/SIDA	Maestro de escuela,Libros/ revistas,PelÌ_culas / vÌ_deos,Iglesia,Programas por extranjeros,Programas del gobierno,Madre,Padre,Hermanos,Hijos,Otros miembros de la familia,Amigos,MÌ©dicos o clÌ_nicas de salud,El Internet		SÌ_	SÌ_	21	6 meses a un aÌ±o	30	Una mÌ©dica feminina	Respetuoso,Profesional,Amistoso,Experto,SimpÌÁtico	Negativo/regular	1	No		Muy probable	Detectar el cÌÁncer de cuello uterino,Detectar el VPH,Mejorar la salud sexual,La prueba es accesible en el centro de salud,La prueba es promovido por los mÌ©dicos / enfermeras,Mejorar la salud prenatal		No estar menstruando	No	Muy de acuerdo	Algo en desacuerdo	Muy en desacuerdo
2016-06-29 08:36:00	2016-06-29 08:55:00	IP Address	186.77.136.105	100	1104	TRUE	2016-06-29 08:55:00	R_1GQaA29bfNXPhrw					anonymous	Sutiaba C/S			A19	37	Urbano	La escuela secundaria completa	Camina		10	Casada o pareja de hecho	No	Ama de casa	Viviendo con comodidad	Pubertad y reproducciÌ_n,El sexo y las infecciones de transmisiÌ_n sexual,TransmisiÌ_n, chequeos y VIH/SIDA,Relaciones saludables y la comunicaciÌ_n	MÌ©dicos o clÌ_nicas de salud,El Internet		SÌ_	SÌ_	20	Menos de 3 meses	14	Una mÌ©dica feminina	Respetuoso,Profesional,Amistoso,Experto,SimpÌÁtico	No ha recibido los resultados	4	No		Algo probable	Detectar el VPH,La prueba es accesible en el centro de salud,La prueba es promovido por los mÌ©dicos / enfermeras,Mejorar la salud prenatal,La prueba fue requerido por el mÌ©dico		No estar menstruando,No hacerte lavado o ducha vaginal previo,No aplicarte ningÌ¼n medicamento, jalea, pomadas, cremas, Ì_vulos etc. previo a realizarte la prueba,No haber tenido relaciones sexuales tres dÌ_as antes del examen	No	Algo de acuerdo	Muy de acuerdo	Muy en desacuerdo
2016-06-29 08:24:00	2016-06-29 08:51:00	IP Address	186.77.135.222	100	1616	TRUE	2016-06-29 08:51:00	R_3dPf7KmpSIdm1b3					anonymous	Perla MarÌ_a Norori C/S	2016-06-29	1904-01-01 08:25:00	H-7	35	Urbano	La escuela secundaria incompleta	Camina		30	Casada o pareja de hecho	No	Trabajador independiente	Pobre	TransmisiÌ_n, chequeos y VIH/SIDA	Maestro de escuela,Amigos,El Internet		SÌ_	SÌ_	19	6 meses a un aÌ±o	2 meses o mÌÁs	Una enfermera feminina	Profesional,Amistoso,Experto	No lo recuerde	3	No		Muy probable	Detectar el cÌÁncer de cuello uterino,Detectar el VPH,La prueba es accesible en el centro de salud,La prueba es promovido por los mÌ©dicos / enfermeras		No estar menstruando,No hacerte lavado o ducha vaginal previo,No aplicarte ningÌ¼n medicamento, jalea, pomadas, cremas, Ì_vulos etc. previo a realizarte la prueba,No haber tenido relaciones sexuales tres dÌ_as antes del examen	No	Algo de acuerdo	Algo de acuerdo	Muy en desacuerdo
2016-06-29 08:22:00	2016-06-29 08:47:00	IP Address	186.77.133.60	100	1478	TRUE	2016-06-29 08:47:00	R_1PS5VjSr4Wvf9OK					anonymous	Sutiaba C/S	2016-06-29	1904-01-01 08:23:00	V17	29	Urbano	La escuela secundaria completa	El autobus (en la ruta)		4	Casada o pareja de hecho	No	Ama de casa	Solo lo suficiente	Pubertad y reproducciÌ_n,El sexo y las infecciones de transmisiÌ_n sexual,TransmisiÌ_n, chequeos y VIH/SIDA,Relaciones saludables y la comunicaciÌ_n	Maestro de escuela,Padre,El Internet		SÌ_	SÌ_	24	3 meses a 6 meses	30	Una mÌ©dica feminina	Respetuoso,Profesional,Amistoso,Experto,SimpÌÁtico	Negativo/regular	1	No		Algo probable	Detectar el cÌÁncer de cuello uterino,La prueba es promovido por los mÌ©dicos / enfermeras,La prueba fue requerido por el mÌ©dico		No estar menstruando,No hacerte lavado o ducha vaginal previo,No aplicarte ningÌ¼n medicamento, jalea, pomadas, cremas, Ì_vulos etc. previo a realizarte la prueba,No haber tenido relaciones sexuales tres dÌ_as antes del examen	No	Algo de acuerdo	Muy de acuerdo	Muy en desacuerdo
2016-06-29 08:21:00	2016-06-29 08:36:00	IP Address	186.77.139.105	100	846	TRUE	2016-06-29 08:36:00	R_24jDsKNeWfJNl7D					anonymous	Sutiaba C/S			A18	18	Urbano	La escuela secundaria completa	El autobus (en la ruta)		15	Soltera, nunca casada	No	Estudiante	Solo lo suficiente	Pubertad y reproducciÌ_n,El sexo y las infecciones de transmisiÌ_n sexual,TransmisiÌ_n, chequeos y VIH/SIDA,Relaciones saludables y la comunicaciÌ_n	Maestro de escuela,El Internet		SÌ_	SÌ_	15	Dos aÌ±os a tres aÌ±os	2 meses o mÌÁs	Una enfermera feminina	Respetuoso,Profesional,Amistoso,Experto,SimpÌÁtico	Negativo/regular	1	SÌ_	SÌ_	Algo probable	Detectar el cÌÁncer de cuello uterino,Detectar el VPH,Mejorar la salud sexual,La prueba es accesible en el centro de salud,La prueba es promovido por los mÌ©dicos / enfermeras,Mejorar la salud prenatal,La prueba fue requerido por el mÌ©dico		No estar menstruando,No haber tenido relaciones sexuales tres dÌ_as antes del examen	No	Muy de acuerdo	Muy de acuerdo	Algo en desacuerdo
2016-06-29 07:56:00	2016-06-29 08:20:00	IP Address	186.77.133.60	100	1401	TRUE	2016-06-29 08:20:00	R_3JtkXgK41rp41uz					anonymous	Sutiaba C/S	2016-06-29	1904-01-01 08:00:00	V17	20	Rural	La escuela secundaria incompleta	El autobus (en la ruta)		10	Soltera, nunca casada	No	Ama de casa	Solo lo suficiente	El sexo y las infecciones de transmisiÌ_n sexual,TransmisiÌ_n, chequeos y VIH/SIDA	Maestro de escuela,Madre,El Internet		SÌ_	SÌ_	17	6 meses a un aÌ±o	30	Una mÌ©dica feminina	Amistoso,SimpÌÁtico	Positivo/irregular	2	SÌ_	SÌ_	Muy probable	La prueba es accesible en el centro de salud		No estar menstruando,No aplicarte ningÌ¼n medicamento, jalea, pomadas, cremas, Ì_vulos etc. previo a realizarte la prueba,No haber tenido relaciones sexuales tres dÌ_as antes del examen	No	Algo de acuerdo	Muy de acuerdo	Algo en desacuerdo
2016-06-29 07:35:00	2016-06-29 08:09:00	IP Address	186.77.132.70	100	2074	TRUE	2016-06-29 08:09:00	R_1r0SVNHQ0so9e9W					anonymous	Sutiaba C/S	2016-06-29	1904-01-01 07:36:00	H-6	47	Rural	La escuela secundaria completa	Camina		20	Casada o pareja de hecho	No	Trabajador independiente	Solo lo suficiente	Nunca			SÌ_	SÌ_	26	Un aÌ±o a dos aÌ±os	20	Una mÌ©dica feminina	Profesional,Amistoso,Experto,SimpÌÁtico	Negativo/regular	2	No		Muy probable	Detectar el cÌÁncer de cuello uterino,Mejorar la salud sexual,La prueba es accesible en el centro de salud,La prueba es promovido por los mÌ©dicos / enfermeras,Mejorar la salud prenatal,La prueba fue recomendada por el amigo,La prueba fue requerido por el mÌ©dico		No hacerte lavado o ducha vaginal previo,No haber tenido relaciones sexuales tres dÌ_as antes del examen	No	Muy de acuerdo	Muy de acuerdo	Muy en desacuerdo
2016-06-29 07:41:00	2016-06-29 08:02:00	IP Address	186.77.137.233	100	1303	TRUE	2016-06-29 08:02:00	R_3nGXaKEZuDtylBB					anonymous	Sutiaba C/S			A16	35	Rural	La escuela primaria completa	El autobus (en la ruta)		60	Casada o pareja de hecho	No	Ama de casa	Pobre	Pubertad y reproducciÌ_n,El sexo y las infecciones de transmisiÌ_n sexual,TransmisiÌ_n, chequeos y VIH/SIDA,Relaciones saludables y la comunicaciÌ_n	MÌ©dicos o clÌ_nicas de salud		SÌ_	SÌ_	21	3 meses a 6 meses	2 meses o mÌÁs	Una mÌ©dica feminina	Respetuoso,Profesional,Amistoso,Experto,SimpÌÁtico	Negativo/regular	3	No		Muy probable	Detectar el cÌÁncer de cuello uterino,Detectar el VPH,Mejorar la salud sexual,La prueba es accesible en el centro de salud,La prueba es promovido por los mÌ©dicos / enfermeras,Mejorar la salud prenatal,La prueba fue requerido por el mÌ©dico		No haber tenido relaciones sexuales tres dÌ_as antes del examen	No	Algo de acuerdo	Muy de acuerdo	Muy en desacuerdo
2016-06-29 07:21:00	2016-06-29 07:52:00	IP Address	186.77.133.60	100	1813	TRUE	2016-06-29 07:52:00	R_bNocibYDc7hI6sx					anonymous	Sutiaba C/S	2016-06-29	1904-01-01 07:24:00	V16	29	Urbano	La escuela primaria completa	Camina		30	Casada o pareja de hecho	No	Ama de casa	Pobre	El sexo y las infecciones de transmisiÌ_n sexual,Relaciones saludables y la comunicaciÌ_n	MÌ©dicos o clÌ_nicas de salud		SÌ_	SÌ_	22	6 meses a un aÌ±o	15	Una mÌ©dica feminina	Respetuoso,Profesional,Amistoso,Experto,SimpÌÁtico	Positivo/irregular	2	SÌ_	SÌ_	Muy probable	La prueba fue requerido por el mÌ©dico,Otro	to get information about health	No estar menstruando,No aplicarte ningÌ¼n medicamento, jalea, pomadas, cremas, Ì_vulos etc. previo a realizarte la prueba,No haber tenido relaciones sexuales tres dÌ_as antes del examen	SÌ_	Algo de acuerdo	Muy de acuerdo	Algo de acuerdo
2016-06-28 17:04:00	2016-06-29 07:40:00	IP Address	186.77.137.105	100	52527	TRUE	2016-06-29 07:40:00	R_2QxJushDGAUE393					anonymous				A15	21	Urbano	La escuela secundaria completa	Otros	bicicleta	5	Casada o pareja de hecho	No	Ama de casa	Pobre	Pubertad y reproducciÌ_n,El sexo y las infecciones de transmisiÌ_n sexual,TransmisiÌ_n, chequeos y VIH/SIDA,Relaciones saludables y la comunicaciÌ_n			SÌ_	No							1	SÌ_	SÌ_	Algo probable	Detectar el cÌÁncer de cuello uterino,Detectar el VPH,Mejorar la salud sexual,La prueba es accesible en el centro de salud,La prueba es promovido por los mÌ©dicos / enfermeras,Mejorar la salud prenatal,La prueba fue requerido por el mÌ©dico		No estar menstruando,No hacerte lavado o ducha vaginal previo,No aplicarte ningÌ¼n medicamento, jalea, pomadas, cremas, Ì_vulos etc. previo a realizarte la prueba,No haber tenido relaciones sexuales tres dÌ_as antes del examen	No	Muy en desacuerdo	Muy de acuerdo	Muy en desacuerdo
2016-06-28 20:16:00	2016-06-28 20:28:00	IP Address	161.0.48.196	100	676	TRUE	2016-06-28 20:28:00	R_3KvgrhyvZHKgbQ5					anonymous	Perla MarÌ_a Norori C/S			A14	27	Urbano	La escuela primaria incompleta	Camina		30	Casada o pareja de hecho	No	Ama de casa	Pobre	Pubertad y reproducciÌ_n,El sexo y las infecciones de transmisiÌ_n sexual,TransmisiÌ_n, chequeos y VIH/SIDA,Relaciones saludables y la comunicaciÌ_n	Maestro de escuela,MÌ©dicos o clÌ_nicas de salud		SÌ_	SÌ_	24	6 meses a un aÌ±o	6	Una mÌ©dica feminina	Respetuoso,Profesional,Amistoso,Experto,SimpÌÁtico	Negativo/regular	2	No		Muy probable	Detectar el cÌÁncer de cuello uterino,Detectar el VPH,Mejorar la salud sexual,La prueba es accesible en el centro de salud,La prueba es promovido por los mÌ©dicos / enfermeras,Mejorar la salud prenatal,La prueba fue requerido por el mÌ©dico		No haber tenido relaciones sexuales tres dÌ_as antes del examen	No	Algo de acuerdo	Muy de acuerdo	Muy de acuerdo
2016-06-28 11:04:00	2016-06-28 11:39:00	IP Address	186.77.132.113	100	2062	TRUE	2016-06-28 11:39:00	R_2E0Eaax2zLqcCNR					anonymous	Perla MarÌ_a Norori C/S	2016-06-28	1904-01-01 11:10:00	H-5	21	Urbano	La escuela secundaria completa	El autobus (en la ruta)		30	Casada o pareja de hecho	No	Ama de casa	Viviendo con comodidad	Nunca			SÌ_	SÌ_	18	Menos de 3 meses	8	Una enfermera feminina	Respetuoso	Negativo/regular	0	SÌ_	SÌ_	Muy probable	Detectar el cÌÁncer de cuello uterino,La prueba fue requerido por el mÌ©dico		No estar menstruando,No haber tenido relaciones sexuales tres dÌ_as antes del examen	No	Muy de acuerdo	Muy de acuerdo	Muy en desacuerdo
2016-06-28 10:36:00	2016-06-28 11:29:00	IP Address	186.77.138.137	100	3168	TRUE	2016-06-28 11:29:00	R_1pXLRILPYzjJrCX					anonymous	Perla MarÌ_a Norori C/S	2016-06-28	1904-01-01 10:38:00	V13	19	Urbano	La escuela secundaria incompleta	Camina		5	Soltera, nunca casada	No	Ama de casa	Solo lo suficiente	Nunca			SÌ_	SÌ_	16	Tres aÌ±os o mÌÁs	30	Una enfermera feminina	Profesional,Amistoso	Negativo/regular	1	SÌ_	SÌ_	Muy probable	Detectar el cÌÁncer de cuello uterino,Detectar el VPH,Mejorar la salud sexual,Mejorar la salud prenatal		No haber tenido relaciones sexuales tres dÌ_as antes del examen	No	Algo de acuerdo	Algo de acuerdo	Muy de acuerdo
2016-06-28 09:47:00	2016-06-28 11:01:00	IP Address	186.77.135.1	100	4456	TRUE	2016-06-28 11:01:00	R_2EEJfq5d3NlWVlV					anonymous	Perla MarÌ_a Norori C/S	2016-06-28	1904-01-01 09:47:00		22	Urbano	La escuela secundaria completa	Camina		15	Casada o pareja de hecho	No	Ama de casa	Viviendo con comodidad	El sexo y las infecciones de transmisiÌ_n sexual	Maestro de escuela,Programas del gobierno,Otros miembros de la familia,El Internet		SÌ_	SÌ_	18	Menos de 3 meses	5	Una enfermera feminina	Respetuoso,Profesional,Amistoso	No ha recibido los resultados	2	SÌ_	SÌ_	Poco probable	Mejorar la salud sexual,La prueba es promovido por los mÌ©dicos / enfermeras,La prueba fue requerido por el mÌ©dico		No estar menstruando,No aplicarte ningÌ¼n medicamento, jalea, pomadas, cremas, Ì_vulos etc. previo a realizarte la prueba,No haber tenido relaciones sexuales tres dÌ_as antes del examen	No	Muy de acuerdo	Muy de acuerdo	Algo de acuerdo
2016-06-28 10:09:00	2016-06-28 10:46:00	IP Address	186.77.132.40	100	2176	TRUE	2016-06-28 10:46:00	R_3QYQ2rvtaAxA04x					anonymous	Perla MarÌ_a Norori C/S			A14	21	Urbano	La educaciÌ_n universitaria completa	Camina		10	Soltera, nunca casada	No	Desempleado (tiene la capacidad de trabajar)	Solo lo suficiente	Pubertad y reproducciÌ_n,El sexo y las infecciones de transmisiÌ_n sexual,TransmisiÌ_n, chequeos y VIH/SIDA,Relaciones saludables y la comunicaciÌ_n	Maestro de escuela,El Internet		SÌ_	No							0	No		Algo probable	Detectar el cÌÁncer de cuello uterino,Mejorar la salud sexual,La prueba es accesible en el centro de salud,Mejorar la salud prenatal,La prueba fue requerido por el mÌ©dico		No estar menstruando,No hacerte lavado o ducha vaginal previo,No haber tenido relaciones sexuales tres dÌ_as antes del examen	No		Muy de acuerdo	Muy de acuerdo
2016-06-28 09:56:00	2016-06-28 10:27:00	IP Address	186.77.139.28	100	1873	TRUE	2016-06-28 10:27:00	R_22wRoQ3Ycg5Lp2I					anonymous	Perla MarÌ_a Norori C/S	2016-06-28	1904-01-01 10:00:00	V12	27	Urbano	La educaciÌ_n universitaria completa	Camina		5	Casada o pareja de hecho	No	Trabajador independiente	Viviendo con comodidad	El sexo y las infecciones de transmisiÌ_n sexual	Madre		No	SÌ_	20	6 meses a un aÌ±o	7	Una mÌ©dica feminina	Respetuoso,Profesional,Amistoso,Experto,SimpÌÁtico	Negativo/regular	1	No		Muy probable	Detectar el cÌÁncer de cuello uterino,Mejorar la salud sexual		No estar menstruando,No haber tenido relaciones sexuales tres dÌ_as antes del examen	No	Algo de acuerdo	Muy de acuerdo	Algo de acuerdo
2016-06-28 09:47:00	2016-06-28 10:08:00	IP Address	186.77.135.91	100	1316	TRUE	2016-06-28 10:09:00	R_1mRjOCE3LPFdreJ					anonymous	Perla MarÌ_a Norori C/S			A13	24	Urbano	La escuela secundaria completa	La moto		10	Casada o pareja de hecho	No	Ama de casa	Solo lo suficiente	Pubertad y reproducciÌ_n,El sexo y las infecciones de transmisiÌ_n sexual,TransmisiÌ_n, chequeos y VIH/SIDA	Maestro de escuela,Libros/ revistas,Iglesia,MÌ©dicos o clÌ_nicas de salud,El Internet		SÌ_	SÌ_	17	Menos de 3 meses	7	Una mÌ©dica feminina	Respetuoso,Profesional,Amistoso,Experto,SimpÌÁtico	No ha recibido los resultados	1	SÌ_	SÌ_	Muy probable	Detectar el cÌÁncer de cuello uterino,Detectar el VPH,Mejorar la salud sexual,La prueba es accesible en el centro de salud,La prueba es promovido por los mÌ©dicos / enfermeras,Mejorar la salud prenatal,La prueba fue requerido por el mÌ©dico		No estar menstruando,No hacerte lavado o ducha vaginal previo,No aplicarte ningÌ¼n medicamento, jalea, pomadas, cremas, Ì_vulos etc. previo a realizarte la prueba,No haber tenido relaciones sexuales tres dÌ_as antes del examen	No	Muy en desacuerdo	Muy de acuerdo	Muy en desacuerdo
2016-06-28 09:30:00	2016-06-28 09:52:00	IP Address	186.77.139.28	100	1326	TRUE	2016-06-28 09:52:00	R_2YFWFmpgIhP3Y5W					anonymous	Perla MarÌ_a Norori C/S	2016-06-28	1904-01-01 09:30:00	V11	24	Urbano	Sin estudios	El autobus (en la ruta)		2	Casada o pareja de hecho	SÌ_	Ama de casa	Viviendo con comodidad	Pubertad y reproducciÌ_n,El sexo y las infecciones de transmisiÌ_n sexual,TransmisiÌ_n, chequeos y VIH/SIDA,Relaciones saludables y la comunicaciÌ_n	MÌ©dicos o clÌ_nicas de salud		SÌ_	SÌ_	16	Dos aÌ±os a tres aÌ±os	2	Un mÌ©dico masculino	Respetuoso,Profesional,Amistoso,Experto,SimpÌÁtico,Malicioso,No profesional	Negativo/regular	3	SÌ_	SÌ_	Muy probable	Detectar el cÌÁncer de cuello uterino,Detectar el VPH,Mejorar la salud sexual,La prueba es accesible en el centro de salud,La prueba es promovido por los mÌ©dicos / enfermeras,Mejorar la salud prenatal,La prueba fue recomendada por el amigo,La prueba fue requerido por el mÌ©dico		No estar menstruando,No hacerte lavado o ducha vaginal previo,No aplicarte ningÌ¼n medicamento, jalea, pomadas, cremas, Ì_vulos etc. previo a realizarte la prueba,No haber tenido relaciones sexuales tres dÌ_as antes del examen	No	Muy de acuerdo	Muy de acuerdo	Muy de acuerdo
2016-06-28 09:18:00	2016-06-28 09:44:00	IP Address	186.77.135.91	100	1570	TRUE	2016-06-28 09:44:00	R_1GKug7fD5GVQqn6					anonymous	Perla MarÌ_a Norori C/S			A12	49	Urbano	La escuela primaria incompleta	El autobus (en la ruta)		30	Soltera, nunca casada	No	Desempleado (tiene la capacidad de trabajar)	Pobre	Pubertad y reproducciÌ_n,El sexo y las infecciones de transmisiÌ_n sexual,TransmisiÌ_n, chequeos y VIH/SIDA	Otros,MÌ©dicos o clÌ_nicas de salud	Folletos	SÌ_	SÌ_	19	Menos de 3 meses	10	Una mÌ©dica feminina	Amistoso,SimpÌÁtico	Negativo/regular	5	No		Algo probable	Detectar el cÌÁncer de cuello uterino,Detectar el VPH,Mejorar la salud sexual,La prueba es accesible en el centro de salud,La prueba es promovido por los mÌ©dicos / enfermeras,La prueba fue requerido por el mÌ©dico		No estar menstruando,No hacerte lavado o ducha vaginal previo,No aplicarte ningÌ¼n medicamento, jalea, pomadas, cremas, Ì_vulos etc. previo a realizarte la prueba,No haber tenido relaciones sexuales tres dÌ_as antes del examen	No	Muy en desacuerdo	Muy de acuerdo	Muy en desacuerdo
2016-06-28 09:18:00	2016-06-28 09:42:00	IP Address	186.77.133.41	100	1417	TRUE	2016-06-28 09:42:00	R_2sR9jGJy6QAOb6F					anonymous	Perla MarÌ_a Norori C/S	2016-06-28	1904-01-01 09:19:00		21	Urbano	La escuela secundaria incompleta	Camina		15	Casada o pareja de hecho	No	Ama de casa	Solo lo suficiente	Pubertad y reproducciÌ_n,El sexo y las infecciones de transmisiÌ_n sexual,TransmisiÌ_n, chequeos y VIH/SIDA,Relaciones saludables y la comunicaciÌ_n	Maestro de escuela,Programas por extranjeros,El Internet		SÌ_	SÌ_	17	Menos de 3 meses	45	Una estudiante feminina	Respetuoso,Profesional	No ha recibido los resultados	2	SÌ_	No	Muy probable	Detectar el cÌÁncer de cuello uterino,La prueba es accesible en el centro de salud,La prueba es promovido por los mÌ©dicos / enfermeras,Mejorar la salud prenatal,La prueba fue requerido por el mÌ©dico		No estar menstruando,No aplicarte ningÌ¼n medicamento, jalea, pomadas, cremas, Ì_vulos etc. previo a realizarte la prueba,No haber tenido relaciones sexuales tres dÌ_as antes del examen	No	Algo de acuerdo	Muy de acuerdo	Muy en desacuerdo
2016-06-28 09:03:00	2016-06-28 09:25:00	IP Address	186.77.139.28	100	1343	TRUE	2016-06-28 09:25:00	R_3FUTobRgIwAfKu7					anonymous	Perla MarÌ_a Norori C/S	2016-06-28	1904-01-01 09:03:00	V10	23	Urbano	La educaciÌ_n universitaria completa	Camina		15	Soltera, nunca casada	No	Empleado no gubernamental	Solo lo suficiente	Pubertad y reproducciÌ_n,El sexo y las infecciones de transmisiÌ_n sexual,TransmisiÌ_n, chequeos y VIH/SIDA,Relaciones saludables y la comunicaciÌ_n	Maestro de escuela,Padre,Hermanos,MÌ©dicos o clÌ_nicas de salud		SÌ_	No							0	No		Poco probable	Otro	for control of own health	No hay requisitos	No	Algo de acuerdo	Algo de acuerdo	Algo de acuerdo
2016-06-28 08:51:00	2016-06-28 09:13:00	IP Address	186.77.135.91	100	1265	TRUE	2016-06-28 09:13:00	R_1nVgmBys9JnIfco					anonymous	Perla MarÌ_a Norori C/S			A10	24	Urbano	La escuela secundaria completa	El autobus (en la ruta)		2	Casada o pareja de hecho	SÌ_	Ama de casa	Viviendo con comodidad	Pubertad y reproducciÌ_n,El sexo y las infecciones de transmisiÌ_n sexual,TransmisiÌ_n, chequeos y VIH/SIDA,Relaciones saludables y la comunicaciÌ_n	Otros,MÌ©dicos o clÌ_nicas de salud	En Matagalpa, matiares	SÌ_	SÌ_	16	6 meses a un aÌ±o	21	Una mÌ©dica feminina	Amistoso	Negativo/regular	2	SÌ_	SÌ_	Algo probable	Detectar el cÌÁncer de cuello uterino,Detectar el VPH,Mejorar la salud sexual,La prueba es accesible en el centro de salud,La prueba es promovido por los mÌ©dicos / enfermeras,Mejorar la salud prenatal,La prueba fue recomendada por el amigo,La prueba fue requerido por el mÌ©dico		No estar menstruando,No hacerte lavado o ducha vaginal previo,No aplicarte ningÌ¼n medicamento, jalea, pomadas, cremas, Ì_vulos etc. previo a realizarte la prueba,No haber tenido relaciones sexuales tres dÌ_as antes del examen	SÌ_	Muy de acuerdo	Muy de acuerdo	Muy de acuerdo
2016-06-28 08:31:00	2016-06-28 09:10:00	IP Address	186.77.133.41	100	2286	TRUE	2016-06-28 09:10:00	R_2TzM6de7a3gwTtf					anonymous	Perla MarÌ_a Norori C/S	2016-06-28	1904-01-01 08:34:00		28	Rural	La escuela primaria completa	Camina		20	Casada o pareja de hecho	No	Ama de casa	Solo lo suficiente	Nunca			SÌ_	SÌ_	27	3 meses a 6 meses	30	Una enfermera feminina	Respetuoso	Negativo/regular	3	SÌ_	SÌ_	Muy poco probable	Detectar el cÌÁncer de cuello uterino,Detectar el VPH,Mejorar la salud sexual,La prueba es accesible en el centro de salud,Mejorar la salud prenatal,La prueba fue requerido por el mÌ©dico		No estar menstruando,No hacerte lavado o ducha vaginal previo,No haber tenido relaciones sexuales tres dÌ_as antes del examen	No	Muy en desacuerdo	Muy de acuerdo	Muy en desacuerdo
2016-06-28 08:37:00	2016-06-28 09:00:00	IP Address	186.77.139.28	100	1400	TRUE	2016-06-28 09:00:00	R_1Lc9qTEVl8GCdUh					anonymous	Perla MarÌ_a Norori C/S	2016-06-28	1904-01-01 08:37:00	V9	24	Urbano	La escuela secundaria completa	El autobus (en la ruta)		25	Casada o pareja de hecho	No	Ama de casa	Solo lo suficiente	TransmisiÌ_n, chequeos y VIH/SIDA,Relaciones saludables y la comunicaciÌ_n	Maestro de escuela,Amigos,MÌ©dicos o clÌ_nicas de salud		SÌ_	No							1	No		Algo probable	La prueba es accesible en el centro de salud,La prueba fue recomendada por el amigo,La prueba fue requerido por el mÌ©dico		No estar menstruando,No hacerte lavado o ducha vaginal previo,No haber tenido relaciones sexuales tres dÌ_as antes del examen	SÌ_	Algo de acuerdo	Algo de acuerdo	Algo de acuerdo
2016-06-28 08:28:00	2016-06-28 08:49:00	IP Address	186.77.135.91	100	1224	TRUE	2016-06-28 08:49:00	R_RCXac0pV2cNThOp					anonymous	Perla MarÌ_a Norori C/S			A9	32	Urbano	La educaciÌ_n universitaria completa	Camina		15	Casada o pareja de hecho	SÌ_	Empleado no gubernamental	Solo lo suficiente	Pubertad y reproducciÌ_n,El sexo y las infecciones de transmisiÌ_n sexual,TransmisiÌ_n, chequeos y VIH/SIDA,Relaciones saludables y la comunicaciÌ_n	Maestro de escuela,MÌ©dicos o clÌ_nicas de salud,El Internet		SÌ_	SÌ_	22	6 meses a un aÌ±o	45	Una mÌ©dica feminina	Respetuoso,Profesional	Negativo/regular	1	No		Muy probable	Detectar el cÌÁncer de cuello uterino,Detectar el VPH,Mejorar la salud sexual,La prueba es accesible en el centro de salud,La prueba es promovido por los mÌ©dicos / enfermeras,Mejorar la salud prenatal,La prueba fue requerido por el mÌ©dico		No estar menstruando,No hacerte lavado o ducha vaginal previo,No aplicarte ningÌ¼n medicamento, jalea, pomadas, cremas, Ì_vulos etc. previo a realizarte la prueba,No haber tenido relaciones sexuales tres dÌ_as antes del examen	No	Algo de acuerdo	Muy de acuerdo	Algo de acuerdo
2016-06-28 08:14:00	2016-06-28 08:34:00	IP Address	186.77.139.28	100	1210	TRUE	2016-06-28 08:34:00	R_1NewKqsR42q7zsy					anonymous	Perla MarÌ_a Norori C/S	2016-06-28	1904-01-01 08:14:00	V8	21	Rural	La escuela secundaria completa	El autobus (en la ruta)		20	Casada o pareja de hecho	SÌ_	Empleado no gubernamental	Viviendo con comodidad	El sexo y las infecciones de transmisiÌ_n sexual,TransmisiÌ_n, chequeos y VIH/SIDA	Maestro de escuela		SÌ_	SÌ_	18	3 meses a 6 meses	7	Una enfermera feminina	Profesional,Amistoso	Negativo/regular	2	SÌ_	SÌ_	Algo probable	Detectar el cÌÁncer de cuello uterino,Detectar el VPH,Mejorar la salud sexual,La prueba es accesible en el centro de salud,La prueba es promovido por los mÌ©dicos / enfermeras,Mejorar la salud prenatal,La prueba fue requerido por el mÌ©dico		No estar menstruando,No aplicarte ningÌ¼n medicamento, jalea, pomadas, cremas, Ì_vulos etc. previo a realizarte la prueba,No haber tenido relaciones sexuales tres dÌ_as antes del examen	No	Algo de acuerdo	Algo de acuerdo
2016-06-28 07:42:00	2016-06-28 08:28:00	IP Address	186.77.133.41	100	2741	TRUE	2016-06-28 08:28:00	R_1mKL7UmsV0U6FkG					anonymous	Perla MarÌ_a Norori C/S	2016-06-28	1904-01-01 07:56:00		23	Urbano	La educaciÌ_n universitaria incompleta	Camina		1	Soltera, nunca casada	No	Desempleado (tiene la capacidad de trabajar)	Solo lo suficiente	Pubertad y reproducciÌ_n,Relaciones saludables y la comunicaciÌ_n	Programas por extranjeros,Programas del gobierno,Hermanos,Amigos,MÌ©dicos o clÌ_nicas de salud,El Internet		SÌ_	SÌ_	23	Menos de 3 meses	50	Un enfermero masculino	Respetuoso,Profesional,Amistoso,Experto,SimpÌÁtico	Negativo/regular	0	No		Muy probable	Detectar el cÌÁncer de cuello uterino,Detectar el VPH,Mejorar la salud sexual,La prueba es accesible en el centro de salud,La prueba es promovido por los mÌ©dicos / enfermeras,Mejorar la salud prenatal,La prueba fue recomendada por el amigo		No estar menstruando,No hacerte lavado o ducha vaginal previo,No aplicarte ningÌ¼n medicamento, jalea, pomadas, cremas, Ì_vulos etc. previo a realizarte la prueba,No haber tenido relaciones sexuales tres dÌ_as antes del examen	No	Muy en desacuerdo	Algo de acuerdo	Muy en desacuerdo
2016-06-28 08:05:00	2016-06-28 08:27:00	IP Address	186.77.135.91	100	1275	TRUE	2016-06-28 08:27:00	R_21dHgwlfcuj4XI4					anonymous	Perla MarÌ_a Norori C/S			A8	19	Rural	La escuela secundaria completa	Camina		10	Soltera, nunca casada	No	Ama de casa	Solo lo suficiente	Pubertad y reproducciÌ_n,El sexo y las infecciones de transmisiÌ_n sexual,TransmisiÌ_n, chequeos y VIH/SIDA,Relaciones saludables y la comunicaciÌ_n	Maestro de escuela,MÌ©dicos o clÌ_nicas de salud		SÌ_	SÌ_	17	Menos de 3 meses	2 meses o mÌÁs	Un mÌ©dico masculino	Respetuoso,Profesional	No ha recibido los resultados	0	No		Poco probable	Detectar el cÌÁncer de cuello uterino,Detectar el VPH,Mejorar la salud sexual,La prueba es accesible en el centro de salud,La prueba es promovido por los mÌ©dicos / enfermeras,Mejorar la salud prenatal,La prueba fue requerido por el mÌ©dico		No estar menstruando,No hacerte lavado o ducha vaginal previo,No aplicarte ningÌ¼n medicamento, jalea, pomadas, cremas, Ì_vulos etc. previo a realizarte la prueba,No haber tenido relaciones sexuales tres dÌ_as antes del examen	No	Muy de acuerdo	Muy de acuerdo	Algo de acuerdo
2016-06-28 07:37:00	2016-06-28 08:09:00	IP Address	186.77.139.28	100	1891	TRUE	2016-06-28 08:09:00	R_3OcAXVC8dA2tBUa					anonymous	Perla MarÌ_a Norori C/S	2016-06-28	1904-01-01 07:39:00	V7	40	Urbano	La escuela primaria incompleta	El autobus (en la ruta)		35	Casada o pareja de hecho	No	Ama de casa	Pobre	Nunca			No	SÌ_	21	6 meses a un aÌ±o	2 meses o mÌÁs	Una enfermera feminina	Respetuoso,Profesional,Amistoso,Experto,SimpÌÁtico	Positivo/irregular	3	No		Muy poco probable	Mejorar la salud sexual,La prueba es accesible en el centro de salud,La prueba es promovido por los mÌ©dicos / enfermeras,La prueba fue requerido por el mÌ©dico		No estar menstruando,No haber tenido relaciones sexuales tres dÌ_as antes del examen	No	Algo de acuerdo	Algo de acuerdo	Algo de acuerdo
2016-06-28 07:47:00	2016-06-28 08:05:00	IP Address	186.77.135.91	100	1087	TRUE	2016-06-28 08:05:00	R_UVKK0Krdv402HF7					anonymous	Perla MarÌ_a Norori C/S			A7	23	Rural	La educaciÌ_n universitaria incompleta	El carro,Otros	Taxi	60	Soltera, nunca casada	No	Estudiante	Viviendo con comodidad	Nunca			SÌ_	No							0	No		Poco probable	Mejorar la salud sexual,Mejorar la salud prenatal,La prueba fue requerido por el mÌ©dico		No hay requisitos	No	Muy de acuerdo	Muy de acuerdo	Algo de acuerdo
2016-06-27 11:28:00	2016-06-27 11:49:00	IP Address	186.77.134.107	100	1234	TRUE	2016-06-27 11:49:00	R_28BxpaKGe40CLEs					anonymous	Sutiaba C/S			A6	25	Urbano	La educaciÌ_n universitaria completa	Camina		5	Casada o pareja de hecho	No	Ama de casa	Solo lo suficiente	Pubertad y reproducciÌ_n,El sexo y las infecciones de transmisiÌ_n sexual,TransmisiÌ_n, chequeos y VIH/SIDA,Relaciones saludables y la comunicaciÌ_n	Maestro de escuela,Libros/ revistas,Otros,MÌ©dicos o clÌ_nicas de salud,El Internet	Universidad	SÌ_	SÌ_	24	3 meses a 6 meses	7	Un mÌ©dico masculino	Respetuoso,Profesional,Experto,SimpÌÁtico	Positivo/irregular	1	SÌ_	SÌ_	Muy probable	Detectar el cÌÁncer de cuello uterino,Detectar el VPH,Mejorar la salud sexual,La prueba es accesible en el centro de salud,La prueba es promovido por los mÌ©dicos / enfermeras,Mejorar la salud prenatal,La prueba fue requerido por el mÌ©dico		No estar menstruando,No hacerte lavado o ducha vaginal previo	No	Muy de acuerdo	Muy de acuerdo	Muy en desacuerdo
2016-06-27 10:48:00	2016-06-27 11:13:00	IP Address	186.77.133.37	100	1533	TRUE	2016-06-27 11:13:00	R_9mXITQ7ZAnipuJv					anonymous	Sutiaba C/S			A5	18	Urbano	La escuela secundaria incompleta	Camina		10	Soltera, nunca casada	SÌ_	Estudiante	Solo lo suficiente	Pubertad y reproducciÌ_n,El sexo y las infecciones de transmisiÌ_n sexual,TransmisiÌ_n, chequeos y VIH/SIDA,Relaciones saludables y la comunicaciÌ_n	Maestro de escuela,Madre,Padre,MÌ©dicos o clÌ_nicas de salud		SÌ_	SÌ_	17	6 meses a un aÌ±o	15	Una mÌ©dica feminina	Respetuoso,Profesional	Negativo/regular	0	No		Muy poco probable	Detectar el cÌÁncer de cuello uterino,Detectar el VPH,Mejorar la salud sexual,La prueba es accesible en el centro de salud,La prueba es promovido por los mÌ©dicos / enfermeras,Mejorar la salud prenatal		No estar menstruando,No hacerte lavado o ducha vaginal previo,No aplicarte ningÌ¼n medicamento, jalea, pomadas, cremas, Ì_vulos etc. previo a realizarte la prueba,No haber tenido relaciones sexuales tres dÌ_as antes del examen	No	Muy de acuerdo	Muy de acuerdo	Muy de acuerdo
2016-06-27 10:23:00	2016-06-27 10:53:00	IP Address	186.77.138.92	100	1762	TRUE	2016-06-27 10:53:00	R_1Ok0bf9Sqhmyn61					anonymous	Sutiaba C/S	2016-06-27	1904-01-01 10:23:00	V6	20	Urbano	Sin estudios	El autobus (en la ruta)		60	Soltera, nunca casada	No	No pagado	Adinerado	Pubertad y reproducciÌ_n,TransmisiÌ_n, chequeos y VIH/SIDA,Relaciones saludables y la comunicaciÌ_n	Maestro de escuela,Madre		SÌ_	No							0	No		Poco probable	Detectar el cÌÁncer de cuello uterino,Detectar el VPH,Mejorar la salud sexual,La prueba es accesible en el centro de salud,Mejorar la salud prenatal,La prueba fue requerido por el mÌ©dico		No hay requisitos	No	Muy de acuerdo	Muy de acuerdo	Muy en desacuerdo
2016-06-27 10:22:00	2016-06-27 10:43:00	IP Address	186.77.135.52	100	1248	TRUE	2016-06-27 10:43:00	R_2BwX52jM05hodza					anonymous	Sutiaba C/S			A4	22	Urbano	La educaciÌ_n universitaria incompleta	Camina		6	Soltera, nunca casada	No	Estudiante	Viviendo con comodidad	Pubertad y reproducciÌ_n,El sexo y las infecciones de transmisiÌ_n sexual,TransmisiÌ_n, chequeos y VIH/SIDA,Relaciones saludables y la comunicaciÌ_n	Maestro de escuela,Programas del gobierno,Madre,Padre,Hermanos,El Internet		SÌ_	SÌ_	22	3 meses a 6 meses	1	Una mÌ©dica feminina	Profesional,Amistoso	Negativo/regular	1	SÌ_	SÌ_	Algo probable	Detectar el cÌÁncer de cuello uterino,Detectar el VPH,Mejorar la salud sexual,La prueba es accesible en el centro de salud,La prueba es promovido por los mÌ©dicos / enfermeras,Mejorar la salud prenatal,La prueba fue requerido por el mÌ©dico		No estar menstruando,No hacerte lavado o ducha vaginal previo,No aplicarte ningÌ¼n medicamento, jalea, pomadas, cremas, Ì_vulos etc. previo a realizarte la prueba,No haber tenido relaciones sexuales tres dÌ_as antes del examen	No	Muy de acuerdo	Muy de acuerdo	Muy en desacuerdo
2016-06-27 09:38:00	2016-06-27 10:14:00	IP Address	186.77.138.146	100	2151	TRUE	2016-06-27 10:14:00	R_31n0qbmdW0LTmlt					anonymous	Sutiaba C/S	2016-06-27	1904-01-01 09:38:00	V5	19	Rural	La escuela primaria incompleta	Camina		25	Soltera, nunca casada	No	Trabajador independiente	Solo lo suficiente	Nunca			SÌ_	No							1	No		Muy poco probable	Detectar el cÌÁncer de cuello uterino,Detectar el VPH,Mejorar la salud sexual		No estar menstruando,No hacerte lavado o ducha vaginal previo,No aplicarte ningÌ¼n medicamento, jalea, pomadas, cremas, Ì_vulos etc. previo a realizarte la prueba,No haber tenido relaciones sexuales tres dÌ_as antes del examen	No	Algo en desacuerdo	Muy en desacuerdo	Muy en desacuerdo
2016-06-27 09:15:00	2016-06-27 09:48:00	IP Address	186.77.133.86	100	1984	TRUE	2016-06-27 09:48:00	R_2bW8mJEbf8tttXn					anonymous	Perla MarÌ_a Norori C/S			A3	35	Rural	La escuela primaria completa	Camina		30	Casada o pareja de hecho	No	Ama de casa	Viviendo con comodidad	El sexo y las infecciones de transmisiÌ_n sexual,Relaciones saludables y la comunicaciÌ_n	Maestro de escuela,PelÌ_culas / vÌ_deos,Madre		SÌ_	SÌ_	20	Menos de 3 meses	7	Una mÌ©dica feminina	Respetuoso,Profesional,Amistoso,Experto,SimpÌÁtico	No ha recibido los resultados	2	No		Muy probable	Detectar el cÌÁncer de cuello uterino,Detectar el VPH,La prueba es promovido por los mÌ©dicos / enfermeras		No estar menstruando,No hacerte lavado o ducha vaginal previo,No haber tenido relaciones sexuales tres dÌ_as antes del examen	No	Algo de acuerdo	Muy de acuerdo	Muy en desacuerdo
2016-06-27 09:14:00	2016-06-27 09:32:00	IP Address	186.77.137.90	100	1049	TRUE	2016-06-27 09:32:00	R_27pxCnmCDz7Csad					anonymous	Sutiaba C/S	2016-06-27	1904-01-01 09:15:00	V4	23	Urbano	La educaciÌ_n universitaria completa	Camina		15	Soltera, nunca casada	No	Empleado del gobierno	Viviendo con comodidad	Pubertad y reproducciÌ_n,El sexo y las infecciones de transmisiÌ_n sexual,TransmisiÌ_n, chequeos y VIH/SIDA,Relaciones saludables y la comunicaciÌ_n	Maestro de escuela,El Internet		SÌ_	SÌ_	23	Menos de 3 meses	7	Una enfermera feminina	Respetuoso,Profesional,Experto,SimpÌÁtico	Negativo/regular	0	No		Algo probable	Detectar el cÌÁncer de cuello uterino,Mejorar la salud sexual,La prueba es accesible en el centro de salud		No estar menstruando,No hacerte lavado o ducha vaginal previo,No aplicarte ningÌ¼n medicamento, jalea, pomadas, cremas, Ì_vulos etc. previo a realizarte la prueba,No haber tenido relaciones sexuales tres dÌ_as antes del examen	No	Algo de acuerdo	Muy de acuerdo	Algo en desacuerdo
2016-06-27 08:22:00	2016-06-27 08:56:00	IP Address	186.77.136.144	100	2063	TRUE	2016-06-27 08:56:00	R_R3q9E9NvLGnFpjH					anonymous	Sutiaba C/S	2015-06-27	1904-01-01 08:22:00	V3	25	Urbano	La escuela secundaria incompleta	Camina		15	Casada o pareja de hecho	No	Ama de casa	Solo lo suficiente	Relaciones saludables y la comunicaciÌ_n	Madre		No	SÌ_	25	3 meses a 6 meses	7	Una enfermera feminina	Respetuoso,Profesional,Amistoso,Experto	Negativo/regular	1	No		Poco probable	Detectar el cÌÁncer de cuello uterino,Detectar el VPH,Mejorar la salud sexual,La prueba es accesible en el centro de salud,Mejorar la salud prenatal		No estar menstruando	No	Algo de acuerdo	Muy de acuerdo	Muy en desacuerdo
2016-06-27 07:57:00	2016-06-27 08:17:00	IP Address	186.77.136.144	100	1189	TRUE	2016-06-27 08:17:00	R_10pB7iboYzd26K6					anonymous	Sutiaba C/S	2016-06-27	8	V2	23	Urbano	La educaciÌ_n universitaria completa	Camina		5	Casada o pareja de hecho	No	Trabajador independiente	Solo lo suficiente	Pubertad y reproducciÌ_n,El sexo y las infecciones de transmisiÌ_n sexual,TransmisiÌ_n, chequeos y VIH/SIDA,Relaciones saludables y la comunicaciÌ_n	Maestro de escuela		SÌ_	SÌ_	18	3 meses a 6 meses	3	Una enfermera feminina	Profesional,Amistoso	No lo recuerde	3	SÌ_	No	Muy probable	Detectar el cÌÁncer de cuello uterino,Detectar el VPH,Mejorar la salud sexual,La prueba es accesible en el centro de salud,La prueba es promovido por los mÌ©dicos / enfermeras		No estar menstruando,No hacerte lavado o ducha vaginal previo,No aplicarte ningÌ¼n medicamento, jalea, pomadas, cremas, Ì_vulos etc. previo a realizarte la prueba,No haber tenido relaciones sexuales tres dÌ_as antes del examen	No	Algo en desacuerdo	Algo en desacuerdo	Algo en desacuerdo
2016-06-27 07:33:00	2016-06-27 07:56:00	IP Address	186.77.132.49	100	1397	TRUE	2016-06-27 07:56:00	R_3nfq4G7Aq2oeKqs					anonymous	Sutiaba C/S			A2	19	Urbano	La escuela secundaria completa	Camina		15	Soltera, nunca casada	No	Trabajador independiente	Solo lo suficiente	Pubertad y reproducciÌ_n,El sexo y las infecciones de transmisiÌ_n sexual,Relaciones saludables y la comunicaciÌ_n	Maestro de escuela,Libros/ revistas,Madre,Hermanos,Amigos		SÌ_	SÌ_
2016-06-27 07:18:00	2016-06-27 07:48:00	IP Address	186.77.136.144	100	1814	TRUE	2016-06-27 07:48:00	R_2zDbVHBFuqWHRnz					anonymous	Sutiaba C/S	2016-06-27	1904-01-01 07:20:00	V1	27	Urbano	La escuela secundaria incompleta	El carro		5	Casada o pareja de hecho	No	Ama de casa	Solo lo suficiente	Pubertad y reproducciÌ_n,El sexo y las infecciones de transmisiÌ_n sexual,TransmisiÌ_n, chequeos y VIH/SIDA,Relaciones saludables y la comunicaciÌ_n	Madre		SÌ_	SÌ_	18	Un aÌ±o a dos aÌ±os	30	Una enfermera feminina	Respetuoso,Profesional,Amistoso,Experto,SimpÌÁtico	Positivo/irregular	2	SÌ_	SÌ_	Muy probable	Mejorar la salud sexual		No estar menstruando,No hacerte lavado o ducha vaginal previo,No aplicarte ningÌ¼n medicamento, jalea, pomadas, cremas, Ì_vulos etc. previo a realizarte la prueba,No haber tenido relaciones sexuales tres dÌ_as antes del examen	No	Algo de acuerdo	Algo de acuerdo	Muy en desacuerdo
[truncated: 81 more columns]
